# Supplementary material for: A systematic High-Content Screening microscopy approach reveals key roles for Rab33b, OATL1 and Myo6 in nanoparticle trafficking in HeLa cells
Source: Sci Rep. 2016 Jul 4;6:28865. doi: 10.1038/srep28865 (PMC4931513; doi:10.1038/srep28865)
Supplement: Supplementary Table 2 [file srep28865-s2.xls]

## Sheet: Sheet1
Gene Symbol	full gene name	Gene ID	RefSeq Accession Number	siRNA ID_1	Sense siRNA Sequence_1	siRNA ID_2	Sense siRNA Sequence_2	mean LAMP1-associated ratio (n=3)	SD	SEM	mean LAMP1 intensity (n=3)	SD	SEM
SiSel_NC1	Silencer Select Negative Control #1 siRNA	0	0	s813	UAACGACGCGACGACGUAAtt			1	0.044099	0.0254606	1	0.137408	0.0793327
INCENP	inner centromere protein antigens 135/155kDa (control for transfection efficiency)	3619	NM_001040694	s7424	AGUCCUUUAUUAAGCGCAAtt			NaN	NaN	NaN	NaN	NaN	NaN
ARHGEF16	Rho guanine exchange factor (GEF) 16	27237	NM_014448	s26010	AAACCGGACUUUUUCGAAAtt	s26009	AGAGCUACAUGGUCCAGGAtt	NaN	NaN	NaN	NaN	NaN	NaN
CKAP5	cytoskeleton associated protein 5	9793	NM_001008938	s18927	CAAAGGAUGUCAUUCGUAAtt	s18928	GGAGAAUGGUUCGACUGUUtt	NaN	NaN	NaN	NaN	NaN	NaN
DYNC1I2	dynein, cytoplasmic 1, intermediate chain 2	1781	NM_001378	s4207	CUCGAGAAAUUGUCACGUAtt	s4206	GACAGAUUGUUAUAUACGAtt	NaN	NaN	NaN	NaN	NaN	NaN
DYNC1LI2	dynein, cytoplasmic 1, light intermediate chain 2	1783	NM_006141	s4211	CGACUUGUUGUAUAAGUAUtt	s4209	GCCGGAAGAUGCAUAUGAAtt	NaN	NaN	NaN	NaN	NaN	NaN
ITGA4	integrin, alpha 4 (antigen CD49D, alpha 4 subunit of VLA-4 receptor)	3676	NM_000885	s7546	GGACAAGACCUGUAGUAAUtt	s7545	GCAAAUCGUUAAGUAUGUUtt	NaN	NaN	NaN	NaN	NaN	NaN
KIF11	kinesin family member 11	3832	NM_004523	s7903	GACUGAUCUUCUAAGUUCAtt	s7902	CCAUCAACACUGGUAAGAAtt	NaN	NaN	NaN	NaN	NaN	NaN
KIF12	kinesin family member 12	113220	NM_138424	s41444	CAGCCGUCGAAGGAACUCAtt	s41445	CUGCUCACCCUUUACAUCAtt	NaN	NaN	NaN	NaN	NaN	NaN
KIF18B	kinesin family member 18B	146909	NM_001080443	s44940	CAGUUUCCAUGAAUGCAUUtt	s44939	AGAUCUUUGUGAAGCAGCAtt	NaN	NaN	NaN	NaN	NaN	NaN
KIF20A	kinesin family member 20A	10112	NM_005733	s19676	GGAACAUAGUCUUCAGGUAtt	s19677	CGGCUAUGCGAGGAUCAAAtt	NaN	NaN	NaN	NaN	NaN	NaN
KIF23	kinesin family member 23	9493	NM_004856	s18197	GCGAAAUUUUGGAUAUCAAtt	s18199	CCUUUGCCGUCAUGCGAAAtt	NaN	NaN	NaN	NaN	NaN	NaN
KIF9	kinesin family member 9	64147	NM_022342	s34507	GCACCUUUGUGACCUAUGAtt	s34508	CAGACAGACUGGUCGUUUAtt	NaN	NaN	NaN	NaN	NaN	NaN
MYH13	myosin, heavy chain 13, skeletal muscle	8735	NM_003802	s16646	CACCCUCACUUUGUACGAUtt	s16645	GGACGGUAGAAGAUCAAUUtt	NaN	NaN	NaN	NaN	NaN	NaN
MYH7	myosin, heavy chain 7, cardiac muscle, beta	4625	NM_000257	s9164	AGAGAGAGAUUAUCACAUUtt	s9163	AGACUGUCGUGGGCUUGUAtt	NaN	NaN	NaN	NaN	NaN	NaN
MYH9	myosin, heavy chain 9, non-muscle	4627	NM_002473	s222	GGGUAUCAAUGUGACCGAUtt	s223	CCACCAACCUCACAGAAGAtt	NaN	NaN	NaN	NaN	NaN	NaN
MYO18A	myosin XVIIIA	399687	NM_078471	s53154	GGAGAUUAAUGGGCACAAUtt	s53153	CCAGCAUGCGGAAAACCUUtt	NaN	NaN	NaN	NaN	NaN	NaN
MYO1G	myosin IG	64005	NM_033054	s34362	AGACACUUCGGGACAAAGAtt	s34361	UCUACAAGCUGGACCCUGAtt	NaN	NaN	NaN	NaN	NaN	NaN
RHOF	ras homolog gene family, member F (in filopodia)	54509	NM_019034	s29104	UCUCAGUUGUUAAAAGUAUtt	s29103	CAUCGGUGUUCGAGAAGUAtt	NaN	NaN	NaN	NaN	NaN	NaN
RND3	Rho family GTPase 3	390	NM_005168	s1577	GAACGUGAAAUGCAAGAUAtt	s1578	GCUUUACAGUCGGAAAAUAtt	NaN	NaN	NaN	NaN	NaN	NaN
SDC4	syndecan 4	6385	NM_002999	s12639	GCUAUGACCUGGGCAAGAAtt	s12638	CUACUGCUCAUGUACCGUAtt	NaN	NaN	NaN	NaN	NaN	NaN
TUBA3E	tubulin, alpha 3e	112714	NM_207312	s41357	ACUCCAUCCUAACCACCCAtt	s41356	CAAGCGCACUAUCCAGUUUtt	NaN	NaN	NaN	NaN	NaN	NaN
TUBB2C	tubulin, beta 2C [ Gallus gallus ]	10383	NM_006088	s20303	CUACUGCAUUGAUAACGAAtt	s20301	AGACCUACUGCAUUGAUAAtt	NaN	NaN	NaN	NaN	NaN	NaN
DOCK9	dedicator of cytokinesis 9	23348	NM_015296	s23615	GUACUGUCAGAAAACCGAAtt	s23614	GGCUAGAAAUAUUGCGAUUtt	1.33018	0.0177854	0.0102684	1.21055	0.423933	0.244758
ADD2	adducin 2 (beta)	119	NM_001617	s1050	ACAAGAUUCGAGAACAAAAtt	s1049	GGAACAAGAUUCGAGAACAtt	1.30294	0.11325	0.0653849	1.19182	0.175465	0.101305
MYO16	myosin XVI	23026	NM_015011	s22860	GCAUGCGAAGAAUCCGAAAtt	s22861	GGCUGAAGCAUGCGAAGAAtt	1.29362	0.0732644	0.0422992	1.28127	0.342263	0.197606
DOCK11	dedicator of cytokinesis 11	139818	NM_144658	s44249	GCAGAGUUUCUUCAUCGAAtt	s44250	GGAUAGUUAUCUAAGAUCAtt	1.27287	0.194779	0.112456	1.0558	0.157434	0.0908943
ROCK2	Rho-associated, coiled-coil containing protein kinase 2	9475	NM_004850	s18162	GAGAUUACCUUACGGAAAAtt	s18161	GGAGAUUACCUUACGGAAAtt	1.26334	0.146206	0.0844119	0.812902	0.155874	0.089994
TUBB6	tubulin, beta 6	84617	NM_032525	s39180	GCAAGAUCCGUGAGGAGUUtt	s39181	CCAUGGAGACUUUCUACUAtt	1.2622	0.121978	0.0704239	1.02043	0.247231	0.142739
DOCK4	dedicator of cytokinesis 4	9732	NM_014705	s18768	GCUCUUUGAUGUCCGGGAAtt	s18767	GUAUAUAGUUCAAUCUCGAtt	1.2545	0.149503	0.0863154	0.988154	0.148365	0.0856588
ARHGAP23	Rho GTPase activating protein 23	57636	XM_936596	s33490	UCAUAGCUCUGAUCCAGAAtt	s33491	CCAGGACACUACUAUGAAAtt	1.23831	0.0804695	0.0464591	1.17367	0.124111	0.0716558
PARVB	parvin, beta	29780	NM_001003828	s26582	GGAUCAUUGUGAAGCAGCUtt	s26581	GUGGUUAACUUGGACCUCAtt	1.23022	0.126669	0.0731323	1.28474	0.300096	0.17326
MYO1A	myosin IA	4640	NM_005379	s9197	CCGAAAGAAUUAUCGCAAAtt	s9196	GACUCUUUUCUACCUCGAAtt	1.22635	0.0623984	0.0360257	0.922144	0.0840779	0.0485424
CLIP3	CAP-GLY domain containing linker protein 3	25999	NM_015526	s24902	ACAUGACACUGCUCCACUAtt	s24901	CCAGCAUCCCGUAUUCAGAtt	1.22363	0.111775	0.0645336	0.898516	0.222247	0.128314
MYH1	myosin, heavy chain 1, skeletal muscle, adult	4619	NM_005963	s9148	UGGUUACUCUGAUGCAAGAtt	s9149	GAAGGACAAUUCAUCGAUAtt	1.22283	0.123551	0.0713321	1.02129	0.091484	0.0528183
PXN	paxillin	5829	NM_002859	s11627	CCUGGAGAACUAUAUCUCAtt	s11628	GAACGACAAGCCUUACUGUtt	1.21539	0.135968	0.078501	1.02392	0.127755	0.0737596
ARHGEF12	Rho guanine nucleotide exchange factor (GEF) 12	23365	NM_015313	s23660	GAUUUUCGGCAGAAACGUAtt	s23661	GAAUCUACCUUAAUAUCGUtt	1.20983	0.10576	0.0610607	0.873222	0.130027	0.075071
ARHGAP15	Rho GTPase activating protein 15	55843	NM_018460	s31637	GGACUUAUUAAAGAUCAAAtt	s31638	GAAGGUCACUGAACCUAUAtt	1.20683	0.127565	0.0736494	1.07558	0.154774	0.0893587
ARHGEF18	rho/rac guanine nucleotide exchange factor (GEF) 18	23370	NM_015318	s23674	CCCGUCAUCUCGUUACAAAtt	s23675	GCAUCAUCCAGAACACGGAtt	1.20678	0.0491951	0.0284028	0.991179	0.241248	0.139285
VIM	vimentin	7431	NM_003380	s14799	GGUUGAUACCCACUCAAAAtt	s14798	GUCUUGACCUUGAACGCAAtt	1.20416	0.193564	0.111754	0.976229	0.11661	0.0673249
KIFC3	kinesin family member C3	3801	NM_005550	s7843	CCAAUGCUGUGACUUUCGAtt	s7844	GGCUGUGCACGAGAAUCUAtt	1.20254	0.0573812	0.033129	0.982248	0.0204663	0.0118163
MYLK	myosin light chain kinase	4638	NM_053025	s9193	GCCUCAUGUAAAACCCUAUtt	s9194	GGACGGGAACUGCUCUUUAtt	1.19741	0.0900137	0.0519694	0.867034	0.149667	0.0864104
ARHGAP9	Rho GTPase activating protein 9	64333	NM_001080156	s34645	GGAGACAUCUGACCCAGCAtt	s34644	AGAUAAGAAUCGCAUGACAtt	1.19692	0.0589605	0.0340409	1.03948	0.104424	0.0602893
ARHGAP29	Rho GTPase activating protein 29	9411	NM_004815	s485	GACCAAGGCUAAAACGAAUtt	s484	GCAUAGGUGUUGUUGAUCAtt	1.19313	0	0	1.08245	0	0
CAV1	caveolin 1, caveolae protein, 22kDa	857	NM_001753	s2447	GCCGUGUCUAUUCCAUCUAtt	s2446	GCUUCCUGAUUGAGAUUCAtt	1.19076	0.117072	0.0675913	1.11513	0.271005	0.156465
MYO5A	myosin VA (heavy chain 12, myoxin)	4644	NM_000259	s9206	CAGCCGUUUUGGGAAGUAUtt	s9205	GGAUAAGACGGUCCGUAAAtt	1.19036	0.169337	0.097767	1.1776	0.119561	0.0690287
FLNA	filamin A, alpha (actin binding protein 280)	2316	NM_001456	s5275	GAACCUAUAUCGUCACCAUtt	s5276	CCAACAAGCCCAACAAGUUtt	1.18628	0	0	0.747428	0	0
MYO7B	myosin VIIB	4648	NM_001080527	s9217	AGAGCAUCCUUCUAGCCUAtt	s9218	CAGACACCAUACUCCAUUAtt	1.18303	0.189531	0.109426	1.06869	0.303664	0.175321
TUBA8	tubulin, alpha 8	51807	NM_018943	s28670	CGAGAAAGCCUAUCACGAAtt	s28671	GGAUGUGAAUGUCGCUAUUtt	1.18156	0.175069	0.101076	1.22983	0.202664	0.117008
RHOB	ras homolog gene family, member B	388	NM_004040	s1575	UGAUAUCCCUUGUCUGUAAtt	s1574	CACCGUCUUCGAGAACUAUtt	1.18108	0	0	0.86636	0	0
ARHGAP44	Rho-type GTPase-activating protein RICH2	9912	NM_014859	s19218	AGAACCUCUUAUGACCUUUtt	s19219	GACAGAAGUUUUGAGUGAAtt	1.17964	0.0859178	0.0496047	1.24325	0.311166	0.179651
MAPRE3	microtubule-associated protein, RP/EB family, member 3	22924	NM_012326	s22683	CCUCAACUAUACCAAGAUAtt	s22682	CAACUAUACCAAGAUAGAAtt	1.17888	0.167935	0.0969572	0.818328	0.161571	0.0932832
KIF21B	kinesin family member 21B	23046	NM_017596	s22908	CCCUCGUUGAGAUCAAAGAtt	s22909	GGGUAAAGUUGUGGAAUUAtt	1.17648	0.0366415	0.021155	1.28547	0.252664	0.145876
PARVA	parvin, alpha	55742	NM_018222	s31389	GGUAUUAAUUGACUGGAUUtt	s31390	GAACAAUGGUGGAUCCAAAtt	1.17562	0.164325	0.0948731	0.938155	0.171439	0.0989803
DYNLRB2	dynein, light chain, roadblock-type 2	83657	NM_130897	s38079	ACUCAACAACUGUUCAAUAtt	s38080	GACUUUUCUUAGGAUCAGAtt	1.16903	0.159257	0.0919471	0.964436	0.101024	0.058326
MYH4	myosin, heavy chain 4, skeletal muscle	4622	NM_017533	s9157	GAAGAACUCGAUCAGCUAAtt	s9158	GCAUAGCUCUCGAUAAGAAtt	1.16758	0.105659	0.0610024	1.00379	0.160154	0.092465
KIF2C	kinesin family member 2C	11004	NM_006845	s21663	CAAAGUAUCUGGAGAACCAtt	s445925	GUAACAAUCCAGAAACAAAtt	1.16718	0.0778961	0.0449733	0.813355	0.209464	0.120934
MYH10	myosin, heavy chain 10, non-muscle	4628	NM_005964	s9170	GUCUCGUGCUGUUCGUCAAtt	s9169	CCCUAACUUUGUUCGUUGUtt	1.16614	0.102447	0.059148	0.90668	0.173776	0.10033
PAK2	p21 protein (Cdc42/Rac)-activated kinase 2	5062	XM_001126110	s10022	GAACUGAUCAUUAACGAGAtt	s10023	GGUGAUGAAAGAAUUGAAAtt	1.16552	0.0614102	0.0354552	1.27797	0.371593	0.214539
PRKCA	protein kinase C, alpha	5578	NM_002737	s11092	CAACGUACCCAUUCCGGAAtt	s11094	GGCUGUACUUCGUCAUGGAtt	1.16547	0.182003	0.105079	0.991756	0.180007	0.103927
ADD3	adducin 3 (gamma)	120	NM_001121	s1052	CAAUCGAACGUAAACAACAtt	s1053	CAACUGGAUUACUAGCAUUtt	1.15645	0.0962647	0.0555784	0.991243	0.170223	0.0982782
ARHGAP18	Rho GTPase activating protein 18	93663	NM_033515	s41193	GGAAGACUAUUGGAUAGAAtt	s41192	GCAUUGGGAUUGAAGUCCAtt	1.15497	0.0811641	0.0468601	1.07176	0.0578373	0.0333924
ITGB8	integrin, beta 8	3696	NM_002214	s7599	GAAGGAUGCAGAAACGUGAtt	s7598	GGAAACGAUUUAUCUAGAAtt	1.15396	0.066028	0.0381213	1.22368	0.166054	0.0958712
ARPC1B	actin related protein 2/3 complex, subunit 1B, 41kDa	10095	NM_005720	s19638	GGAGGCUAAUGGUUGCUUUtt	s19637	GAGAAUGACUGGUGGGUUUtt	1.15282	0.0335705	0.0193819	1.01593	0.170223	0.0982782
ARHGEF5	Rho guanine nucleotide exchange factor (GEF) 5	7984	NM_005435	s15520	GCACGGAGACUCAAAGUGAtt	s15521	AGCUGCAAGAGGUCAAAUUtt	1.14357	0.11809	0.0681792	0.965298	0.210005	0.121246
RAC1	ras-related C3 botulinum toxin substrate 1 (rho family, small GTP binding protein Rac1)	5879	NM_006908	s11711	CUACUGUCUUUGACAAUUAtt	s11712	ACAGAUUAAUUUUUCCAUAtt	1.14175	0.177539	0.102502	1.17107	0.252079	0.145538
MYH2	myosin, heavy chain 2, skeletal muscle, adult	4620	NM_017534	s9151	CCAACACCAAUCUAGCUAAtt	s9152	CCCAUAUGAUUACCCAUUUtt	1.14065	0.0554307	0.0320029	0.99812	0.101143	0.0583947
ARHGAP19	Rho GTPase activating protein 19	84986	NM_032900	s39804	CACUAUUUGGGAUCCAGAAtt	s39803	CCAACUGAUUGAGUAUCUAtt	1.13933	0.0468756	0.0270637	1.17225	0.227018	0.131069
MYO9A	myosin IXA	4649	NM_006901	s9220	GGAUAGUUUUUCGAAUUAAtt	s9221	GCUCUUACUUUGGAUAUCAtt	1.1344	0.0739877	0.0427168	1.31812	0.257598	0.148724
KIF3A	kinesin family member 3A	11127	NM_007054	s21942	CUAUCAGUACAUUACGGUAtt	s21940	GCAUUGAUGGUAACAUGCAtt	1.12908	0.0329239	0.0190086	1.1012	0.129709	0.0748876
ARHGAP11A	Rho GTPase activating protein 11A	9824	NM_199357	s19000	GACUCUUAUCGAUUAUGCAtt	s18999	CCAGCUAUCUGAAUCACCAtt	1.12853	0.0748508	0.0432151	1.15559	0.333903	0.192779
ZYX	zyxin	7791	NM_001010972	s15351	GGGUCACAACCAAAUCAAAtt	s15350	GGGAGAAGGUGAGCAGUAUtt	1.12744	0.195362	0.112792	1.23555	0.0768938	0.0443946
TUBA3C	tubulin, alpha 3c	7278	NM_006001	s194842	CGGUCAUCUCAGCCGAGAAtt	s194841	AGGAAGAUGCGGCCAAUAAtt	1.12636	0.0785779	0.045367	1.16253	0.129749	0.0749104
LIMA1	LIM domain and actin binding 1	51474	NM_016357	s28189	GUGAGGAUCUUAAAGACCAtt	s28190	GCAGCACUGAGAUUAGGCAtt	1.12503	0.107313	0.0619572	1.60081	0.240532	0.138871
CTTN	cortactin	2017	NM_138565	s4665	GCAAAUACGGUAUCGACAAtt	s4666	GGAUCGGAUGGAUAAGAAUtt	1.12439	0.143692	0.0829605	1.41089	0.462924	0.267269
ITGA3	integrin, alpha 3 (antigen CD49C, alpha 3 subunit of VLA-3 receptor)	3675	NM_002204	s7542	CAACGUGACUGUGAAGGCAtt	s7541	GUAAAUCACCGGCUACAAAtt	1.12328	0	0	1.17765	0	0
SPTBN5	spectrin, beta, non-erythrocytic 5	51332	NM_016642	s27965	CAACGUGAACAUUACAGAUtt	s27964	GUAGAGCAGUUGAUUCGCAtt	1.11893	0.0903358	0.0521554	1.11444	0.0294944	0.0170286
PTPN12	protein tyrosine phosphatase, non-receptor type 12	5782	NM_002835	s156	GGCAAUUCCUCAGAUAUCAtt	s157	GCAAUUCCUCAGAUAUCAAtt	1.1189	0.143421	0.082804	1.18677	0.263993	0.152416
ARHGEF17	Rho guanine nucleotide exchange factor (GEF) 17	9828	NM_014786	s19011	ACAAGAUGAUGGAAGCGAUtt	s19012	GGGUUAAAUCUAAGCAGCAtt	1.11768	0.121264	0.070012	0.947409	0.0275562	0.0159096
MAPRE1	microtubule-associated protein, RP/EB family, member 1	22919	NM_012325	s22673	GUCAACGUAUUGAAACUUAtt	s22674	CCUGUGGACAAAUUAGUAAtt	1.11387	0.183514	0.105952	1.41758	0.301637	0.17415
ARHGAP10	Rho GTPase activating protein 10	79658	NM_024605	s36029	CACUAUUGCAUGUAUCGAAtt	s36028	CAAACGAGCAAGUCAGUUUtt	1.11375	0.114982	0.0663851	0.947628	0.278155	0.160593
CDC42BPA	CDC42 binding protein kinase alpha (DMPK-like)	8476	NM_003607	s16096	CCGCAAUCAUAGAUCAUGAtt	s16098	GAUGGAAGAUGGAACGGUUtt	1.11353	0.0755228	0.0436031	0.759361	0.282386	0.163036
ARHGAP32	Rho GTPase activating protein 32	9743	NM_014715	s18798	GGCUGAUAAAAAUCCACGAtt	s18797	GACAUUCCACCGUACCCUAtt	1.11283	0.186102	0.107446	0.990149	0.0800468	0.046215
RHOJ	ras homolog gene family, member J	57381	NM_020663	s32981	CAGUGCUACUUGGAAUGUUtt	s32980	CGUGCCUUAUGUCCUCAUAtt	1.11258	0.201979	0.116613	1.19776	0.191993	0.110847
RHOU	ras homolog gene family, member U	58480	NM_021205	s33825	GGAACGCAGUCGGAUCUCAtt	s33826	UCAUCCUAGUUGGAACGCAtt	1.11145	0.0196038	0.0113183	1.24704	0.271629	0.156825
S1PR1	sphingosine-1-phosphate receptor 1	1901	NM_001400	s4448	GCAGCUCGGUCUCUGACUAtt	s4447	GCACCACGGUCUUCACUCUtt	1.10944	0.153789	0.08879	1.62776	0.199843	0.11538
RND1	Rho family GTPase 1	27289	NM_014470	s26088	GGAUCUCCCUACUACGAUAtt	s26087	GGACAGAAAUCCUAGAUUAtt	1.10717	0.144215	0.0832627	1.02565	0.0303137	0.0175016
TUBA1A	tubulin, alpha 1a	7846	NM_006009	s15401	GUUGUGGUCUGAUCAGUUAtt	s15400	GGUUAAUAGGUCAAAUUGUtt	1.1061	0.0368361	0.0212673	0.929501	0.0618851	0.0357294
STMN1	stathmin 1	3925	NM_005563	s8091	AGCCCUCGGUCAAAAGAAUtt	s8092	GAAGAAGUGCGGAAGAACAtt	1.10576	0.0289925	0.0167388	1.21483	0.0277633	0.0160292
ARHGEF38	Rho guanine nucleotide exchange factor (GEF) 38	54848	NM_017700	s29576	GGAGAAGUAUUCUUGCAGAtt	s29577	GCUUGUUUAGCAACAUUGAtt	1.1052	0.0805013	0.0464774	1.13231	0.210077	0.121288
ACTN1	actinin, alpha 1	87	NM_001102	s965	GGAUGAUCCACUCACAAAUtt	s966	GCAGCACAAUGAGAGGCUAtt	1.10331	0.067104	0.0387425	0.929672	0.23892	0.13794
ITGA9	integrin, alpha 9	3680	NM_002207	s7554	GCUGAUCCCUUGCUAUGAAtt	s7553	GGACAAUGAUGGGUUCCCAtt	1.1033	0.0714147	0.0412313	1.01222	0.225489	0.130186
PRKCZ	protein kinase C, zeta	5590	NM_001033581	s11128	CGUUCGACAUCAUCACCGAtt	s11129	GGACUUUGACCUAAUCAGAtt	1.10149	0.0642035	0.0370679	0.949153	0.126296	0.072917
ARPC3	actin related protein 2/3 complex, subunit 3	10094	NM_005719	s19634	CGACCCUCAGAAUGAUAAAtt	s19635	GCCUAUUUACAACAGCUAAtt	1.09989	0.123759	0.0714523	1.40867	0.486061	0.280628
LIMS2	LIM and senescent cell antigen-like domains 2	55679	NM_017980	s31233	AGCUCACCCUGAAGAACAAtt	s31234	GGAAGUACUGCGAACACGAtt	1.09953	0.0334124	0.0192906	0.820942	0.0215589	0.012447
ARHGEF15	Rho guanine nucleotide exchange factor (GEF) 15	22899	NM_173728	s22620	GCUUCUUCCCUAUCAGACAtt	s22619	GAUGAACCUCUGUACCAGAtt	1.09879	0.0250689	0.0144735	1.03018	0.0983217	0.0567661
ITGA11	integrin, alpha 11	22801	NM_001004439	s242	GCAGAUAGGCUCUUACUUUtt	s240	CAACGACUACAGGUCUGUAtt	1.09767	0.129291	0.0746464	0.990487	0.198443	0.114571
MYH8	myosin, heavy chain 8, skeletal muscle, perinatal	4626	NM_002472	s9166	GGGUGAAUAUUCUCGACAAtt	s9167	CCAAUGCUAAUCUAUCUAAtt	1.09716	0.0573821	0.0331296	1.01586	0.133326	0.0769761
ACTA1	actin, alpha 1, skeletal muscle	58	NM_001100	s941	CGCUGACCGCAUGCAGAAAtt	s942	CCGACUACCUGAUGAAGAUtt	1.09564	0.0546235	0.0315369	1.17566	0.0390516	0.0225465
RASGRF2	Ras protein-specific guanine nucleotide-releasing factor 2	5924	NM_006909	s11828	GGAUUUCGAACUCAACAAUtt	s11829	GCAACCAAGAAGACGAAGAtt	1.09519	0.106921	0.061731	1.14772	0.117204	0.0676679
PIP5K1A	phosphatidylinositol-4-phosphate 5-kinase, type I, alpha	8394	NM_001135636	s229449	CAAGAUCGGUAAAAAUGCAtt	s15932	GGACUUUGCUGCCUAAAUUtt	1.09113	0.011848	0.00684042	0.997192	0.0708792	0.0409221
WASF2	WAS protein family, member 2	10163	NM_006990	s19803	CAUCUUGUCUCGUCGCAUUtt	s19802	CGACUACAGGUUAAAGUCAtt	1.08986	0.104526	0.0603483	1.05151	0.0844046	0.048731
MACF1	microtubule-actin crosslinking factor 1	23499	NM_012090	s23937	GGCUCCUAGAUGAUCGAAAtt	s23938	GGAUCUUUGCAGUUGGGUAtt	1.08829	0.0781316	0.0451093	1.16633	0.28858	0.166612
WASF3	WAS protein family, member 3	10810	NM_006646	s21246	CGCAGAUAAUUGAGUAUUAtt	s21247	GAAUGGGAAUUCAACUGAAtt	1.08788	0.105252	0.0607672	1.27032	0.1256	0.0725152
RHOD	ras homolog gene family, member D	29984	NM_014578	s26840	UCAUCGUCGUGGGCUGCAAtt	s26839	ACAAAUCACUGGUGAACAAtt	1.08787	0.0626939	0.0361964	0.853963	0.155234	0.0896247
ARHGEF26	Src homology 3 domain-containing guanine nucleotide exchange factor	26084	NM_015595	s25065	GGAUUAUCUCAGACAGUAAtt	s25064	GGUGGAAAUCGUUAGGUCAtt	1.08753	0.103401	0.0596984	0.817022	0.225437	0.130156
MYO3B	myosin IIIB	140469	NM_138995	s44293	GCUGGAUUGUGAAUCGCAUtt	s44292	GGCAAAGUCUACAAGGUAAtt	1.0873	0.0829482	0.0478902	1.16756	0.111918	0.0646158
DNMBP	dynamin binding protein	23268	NM_015221	s23438	CCGAGUAAUUCAGAGAGUAtt	s23437	GACCAUUCCCAGUCUAAAAtt	1.08714	0.0443075	0.025581	1.12392	0.266664	0.153959
CLASP2	cytoplasmic linker associated protein 2	23122	NM_015097	s23083	GGUCAUCACUUGGACAACAtt	s23082	CAAGGUUCCUGCACCUAAAtt	1.08309	0.094812	0.0547397	0.946884	0.165691	0.0956618
SPTAN1	spectrin, alpha, non-erythrocytic 1 (alpha-fodrin)	6709	NM_003127	s13403	GAGUCACGGUUGAAGGACAtt	s13404	GAAUUUGCAACCAAGCUAAtt	1.08229	0.0289267	0.0167008	1.08894	0.118865	0.0686268
ARAP1	ArfGAP with RhoGAP domain, ankyrin repeat and PH domain 1	116985	NM_001040118	s42087	CGAUGGGUGAGACUGGAUAtt	s42086	GCAGGGAUCUUACAUCUAUtt	1.08113	0.0446973	0.025806	1.04615	0.142331	0.0821751
KIF26A	kinesin family member 26A	26153	XM_941210	s25178	CGUACACCAUGAUCGGGAAtt	s25179	AGAUCAAGGUGUACGAGAUtt	1.07992	0.179835	0.103828	1.1957	0.448007	0.258657
WASF1	WAS protein family, member 1	8936	NM_001024934	s17088	CCACCUCUCAAUAUACUCAtt	s17089	CCGUUUAUCUGUUAGUGUUtt	1.07966	0.0567342	0.0327555	0.973296	0.306798	0.17713
ITGB1BP2	integrin beta 1 binding protein (melusin) 2	26548	NM_012278	s25537	GAAAGCGAACUGUAGAUUUtt	s25536	GCCGCUAAAUAUAUCCCAAtt	1.07934	0.0833519	0.0481232	0.886182	0.0112868	0.00651643
KIF13B	kinesin family member 13B	23303	NM_015254	s23510	GAGAUGCGGUUGACCCUAAtt	s23509	GGAUGAUGCUGACCGUGAAtt	1.07754	0.100767	0.0581778	1.222	0.266476	0.15385
KIF26B	kinesin family member 26B	55083	NM_018012	s30132	GGCUGUGAUUCACGACAAAtt	s30133	CGGAAACUCCUGUCGAUGAtt	1.0768	0.0303046	0.0174964	1.16139	0.134923	0.0778977
ARHGAP5	Rho GTPase activating protein 5	394	NM_001030055	s1591	GCUGGUACAUAUCCUCGUAtt	s1590	GGCGAAUACAGAUCACAAUtt	1.07379	0.271235	0.156597	0.909848	0.192059	0.110885
WHAMM	WAS protein homolog associated with actin, golgi membranes and microtubules	123720	NM_001080435	s42656	GAAAAUCAUCGGUUCAGAUtt	s42657	AGAUGAAGCAUACCAGGAAtt	1.07337	0.0984159	0.0568205	1.02888	0.270562	0.156209
MYO1F	myosin IF	4542	NM_012335	s9044	CGGACAACAUGUACCGGAAtt	s9045	CCGAUUCGGUCACCAAGUAtt	1.07239	0.0893416	0.0515814	0.761145	0.0571636	0.0330034
ARAP3	ArfGAP with RhoGAP domain, ankyrin repeat and PH domain 3	64411	NM_022481	s34711	CCUCUUCACAGGUAUCCGAtt	s34710	GCUCUAAACCAGAACGGGAtt	1.06899	0.13807	0.0797146	0.859849	0.0245561	0.0141775
DOCK8	dedicator of cytokinesis 8	81704	NM_203447	s37772	GAGACUUACUCUUCGAAGAtt	s37773	GGCUAAUCGUGAACCGGAAtt	1.06864	0.130119	0.075124	0.978836	0.101917	0.058842
ROCK1	Rho-associated, coiled-coil containing protein kinase 1	6093	NM_005406	s12098	CGGUUAGAACAAGAGGUAAtt	s12097	GGUUAGAACAAGAGGUAAAtt	1.06855	0.0740832	0.042772	1.08935	0.114173	0.0659179
ITGA8	integrin, alpha 8	8516	NM_003638	s16184	GGGUAAUAAUACUAGCAAUtt	s16183	CAGCAAUGCUGAUCCGGAAtt	1.06838	0.101581	0.058648	0.994403	0.0501065	0.028929
PFN1	profilin 1	5216	NM_005022	s10375	GCAUGGAUCUUCGUACCAAtt	s10376	GGUCAAGUUUUUACGUGAAtt	1.06799	0.0470584	0.0271692	1.13564	0.256918	0.148332
KIF24	kinesin family member 24	347240	NM_194313	s51221	CAAGAAAGAUCUAACUAAAtt	s51220	GUUCCACUCUUACUCUGAAtt	1.06737	0.199426	0.115139	1.0986	0.181978	0.105065
RDX	radixin	5962	NM_002906	s11900	GGAAGAACGUGUAACCGAAtt	s11899	GAACUAUACAUGCGAAGAAtt	1.06713	0.180947	0.10447	1.05336	0.0787507	0.0454667
TLN2	talin 2	83660	NM_015059	s38088	GGAGUAGAUGAAAACGAAAtt	s38089	CGACGAAUCCAAACACGAAtt	1.06663	0.0518606	0.0299417	1.30946	0.0422449	0.0243901
PALLD	palladin, cytoskeletal associated protein	23022	NM_016081	s22849	GCACCCUAGUUAUCGCUGAtt	s22848	GGGACAGUGGAGACGAAAAtt	1.06602	0.0883849	0.051029	0.896898	0.19023	0.10983
PRKD1	protein kinase D1	5587	NM_002742	s11120	CCUCAUUGUUUCGAAAUCAtt	s11119	CGAAGUUUUUAAUUACUCAtt	1.06523	0.170984	0.0987174	1.01721	0.397925	0.229742
SNX26	sorting nexin 26	115703	NM_052948	s41852	CCGGAGUUACGAUGACUUUtt	s41851	GGCACGAGUUUGACAGUGAtt	1.06336	0.188381	0.108762	0.90381	0.00369104	0.00213102
LASP1	LIM and SH3 protein 1	3927	NM_006148	s8094	ACCUGCAAGAUGACACUGAtt	s8095	AGAUGACACUGAACAUGAAtt	1.06334	0.118415	0.0683669	0.985417	0.194478	0.112282
TUBB8	tubulin, beta 8	347688	NM_177987	s51281	AGACCUUUUGCAUAGAUAAtt	s51280	GAAGCUCUGUAUGACAUAUtt	1.06323	0.0998864	0.0576695	1.12072	0.229127	0.132287
ARHGEF11	Rho guanine nucleotide exchange factor (GEF) 11	9826	NM_014784	s19005	GAGAUGAAACGGUCUCGAAtt	s19006	GCGAAACCCUAUCCUCAAAtt	1.06287	0.14014	0.0809101	1.06361	0.131922	0.0761651
DOCK7	dedicator of cytokinesis 7	85440	NM_033407	s39995	GCUUGUAACUUGACGAGCUtt	s39994	GGAUCGAAGUUGUAAUCGUtt	1.05848	0.0879316	0.0507673	1.52434	0.909354	0.525016
PHACTR4	phosphatase and actin regulator 4	65979	NM_001048183	s35291	GGUCUCUUCCCAUCACUAUtt	s35290	CAGAAGUUUUAGAACGGAAtt	1.05817	0.150548	0.0869188	0.865909	0.173745	0.100312
MSN	moesin	4478	NM_002444	s8984	GGCUGAAACUCAAUAAGAAtt	s8985	GCAGUACCAGGACACUAAAtt	1.05772	0.131622	0.0759922	1.06994	0.309649	0.178776
ITGB1BP3	integrin beta 1 binding protein 3	27231	NM_014446	s25996	ACUGCUGCGUGAUCCAUCAtt	s25995	AUUCAGAACUCGCUGCUGAtt	1.05678	0.131595	0.0759762	1.05596	0.124472	0.0718637
TUBA4A	tubulin, alpha 4a	7277	NM_006000	s14497	GCCGCAACCUAGACAUCGAtt	s14496	GCGGCUCUCUGUUGACUAUtt	1.05561	0.0846358	0.0488645	1.32033	0.33401	0.192841
DYNC1I1	dynein, cytoplasmic 1, intermediate chain 1	1780	NM_004411	s4204	GGACAAUACGGGUAAUUGAtt	s4203	GGACGACUCUGAUCUGGAUtt	1.05558	0.0665755	0.0384374	1.51547	0.410784	0.237166
TPM4	tropomyosin 4	7171	NM_003290	s14345	CGGAGGUGUCUGAACUAAAtt	s14344	CAAGAAUGUUACUAACAAUtt	1.05502	0.193093	0.111483	1.14601	0.128396	0.0741292
SPTBN4	spectrin, beta, non-erythrocytic 4	57731	NM_020971	s33698	CCACAAGCUGCAUAAGAGAtt	s33697	AGCAGCACAUCAAAAAGAAtt	1.05497	0.0531662	0.0306955	1.43324	0.131253	0.0757789
ACTN4	actinin, alpha 4	81	NM_004924	s959	CGCAAAUCAUCAACUCCAAtt	s960	GACCAGAGCUGAUUGAGUAtt	1.05293	0.253497	0.146356	1.19169	0.263265	0.151996
ARHGEF3	Rho guanine nucleotide exchange factor (GEF) 3	50650	NM_019555	s27079	CCAUAAUGACAGAACAAGAtt	s27078	CACCAAAUGAUAAUCCAGAtt	1.05267	0.1435	0.0828495	1.09783	0.127943	0.073868
WIPF2	WAS/WASL interacting protein family, member 2	147179	NM_133264	s44971	CGGUCUUUCUUGGAUGAUUtt	s44972	GAUUUUGAGUCAAAGUAUUtt	1.0504	0.0857026	0.0494804	1.13792	0.185737	0.107235
KIFC1	kinesin family member C1	3833	NM_002263	s7906	CCUCAACUCUCUACGCUUUtt	s7907	CAAGCUACGUAGAGAUCUAtt	1.0478	0.158353	0.0914249	1.109	0.029779	0.0171929
ITGB2	integrin, beta 2 (complement component 3 receptor 3 and 4 subunit)	3689	NM_000211	s7578	GCAUCGUGCUGAUCGGCAUtt	s7577	GAGGACAACUUGUACAAGAtt	1.04675	0.14942	0.0862676	1.08895	0.25748	0.148656
DYNLRB1	dynein, light chain, roadblock-type 1	83658	NM_014183	s38083	UGGUUGCACCAGAUAAAGAtt	s38082	CGCUCCAAGAAAAAUGAAAtt	1.045	0.078913	0.0455605	1.22908	0.142816	0.0824546
KIF1C	kinesin family member 1C	10749	NM_006612	s257	GCAUCGACAUAAAGCUGGAtt	s256	GAUCUACUGUGAGCGGGUAtt	1.04355	0.138074	0.0797171	0.952808	0.225542	0.130217
ARPC4	actin related protein 2/3 complex, subunit 4, 20kDa	10093	NM_001024959	s713	UCCCAGUGAUUAUACGUUAtt	s712	CACGCUAGCUGUCCCUUUUtt	1.03921	0.182094	0.105132	1.29727	0.264559	0.152743
CSK	c-src tyrosine kinase	1445	NM_004383	s3613	CGAUUACCGAGGGAACAAAtt	s3612	GGAACAAAGUCGCCGUCAAtt	1.03805	0.0867138	0.0500643	0.943272	0.161924	0.0934868
LIMK1	LIM domain kinase 1	3984	NM_002314	s8188	GCAUGACCCUCACGAUACAtt	s8189	CCUCACGUGUGGGACCUUUtt	1.03684	0.0894725	0.051657	1.15314	0.334047	0.192862
PIP5K1C	phosphatidylinositol-4-phosphate 5-kinase, type I, gamma	23396	NM_012398	s23732	GCGUCGUGGUCAUGAACAAtt	s23730	AGACCGUCAUGCACAAGGAtt	1.03391	0.166427	0.0960866	1.11373	0.326141	0.188298
FNBP1L	formin binding protein 1-like	54874	NM_017737	s29644	GGACGAACGAAGGACUAUUtt	s29645	GGCACAACAGAGUUAUGAAtt	1.03195	0.0987674	0.0570234	1.12767	0.245761	0.14189
VASP	vasodilator-stimulated phosphoprotein	7408	NM_003370	s14747	GCGUCCAGAUCUACCACAAtt	s14748	GUGAUUACUCGGACCUACAtt	1.02732	0.188318	0.108725	1.02098	0.318375	0.183814
ARHGEF19	Rho guanine nucleotide exchange factor (GEF) 19	128272	NM_153213	s43275	GGACAUACAAGGCACUGCAtt	s43274	GGAGUGCAAUGCUAGUGUAtt	1.02712	0.112916	0.0651918	0.642997	0.212311	0.122578
RACGAP1	Rac GTPase activating protein 1	29127	NM_013277	s26551	CAACUAAGCGAGGAGCAAAtt	s26550	CAGUGACUGUUCCCAAUGAtt	1.02514	0.0824602	0.0476084	1.0826	0.304292	0.175683
ITGA10	integrin, alpha 10	8515	NM_003637	s16181	CAAUGAAUUUUUCCGAAGAtt	s16180	GUUCAGACCUUCCUACGAAtt	1.02474	0.153068	0.0883738	1.36044	0.553986	0.319844
MAPK8IP3	mitogen-activated protein kinase 8 interacting protein 3	23162	NM_001040439	s23167	GCCGCAACAUGGAAGUACAtt	s23166	GCAGCUAUCUCUGUACAGAtt	1.02201	0.0708736	0.0409189	1.2251	0.482323	0.278469
ARHGEF9	Cdc42 guanine nucleotide exchange factor (GEF) 9	23229	NM_015185	s23337	GGAUAUUUGUGAGGGCUAUtt	s23338	GCUGAGCUCCUAAAGUAUAtt	1.02197	0.0227783	0.013151	1.01927	0.110629	0.0638716
ARHGAP1	Rho GTPase activating protein 1	392	NM_004308	s1584	CAGGUGCUUCGUUUCCUGAtt	s1583	ACAAGAUGACCAACACUAAtt	1.01953	0.054549	0.0314939	0.828442	0.134452	0.0776261
DOCK2	dedicator of cytokinesis 2	1794	NM_004946	s4230	GGUCUUUGAUGCGAAGUUAtt	s4231	GGUCUAUGCUGCGCUCAUAtt	1.01857	0.229632	0.132578	0.92717	0.200298	0.115642
ARHGEF7	Rho guanine nucleotide exchange factor (GEF) 7	8874	NM_003899	s16949	CAGAUAGACAAGAUAUUCAtt	s16948	CAACGACAGGAAUGACAAUtt	1.01799	0.0759681	0.0438602	1.11992	0.159635	0.0921654
KIF21A	kinesin family member 21A	55605	NM_017641	s794	CCCUUACAGAAGCCCGAUAtt	s795	GUAAGACCCAUGUCAGAUAtt	1.01773	0.0370328	0.0213809	1.01511	0.0458747	0.0264858
DOCK1	dedicator of cytokinesis 1	1793	NM_001380	s4227	GGUUACACGUUACGAAAAAtt	s4228	GCGAAUAUGUGGAUCGAGAtt	1.01701	0.0960147	0.0554341	1.18987	0.189623	0.109479
ARHGAP26	Rho GTPase activating protein 26	23092	NM_015071	s23013	GAGCAAGGGCUGUAUCGAAtt	s23014	CUAUCACCAUGGUUACGAAtt	1.01598	0.139133	0.0803284	1.14248	0.130154	0.0751446
ITGA7	integrin, alpha 7	3679	NM_002206	s7552	GGAUGUGGAUGGAACAACAtt	s7551	GACCAACAUUGAUAGCUCAtt	1.01267	0.118669	0.0685134	0.950419	0.245071	0.141492
MYO5C	myosin VC	55930	NM_018728	s31794	CGAUUCGCAUUAGUGCACAtt	s31792	CGACGAUUCGUGCUUAAUAtt	1.01105	0.140562	0.0811534	1.2257	0.222076	0.128216
MAPK8IP2	mitogen-activated protein kinase 8 interacting protein 2	23542	NM_012324	s24045	AGUUUGAGAUGAUCGAUGAtt	s24044	AGCACAUCUCGGUCCUCCAtt	1.01069	0.159181	0.091903	0.844219	0.160105	0.0924366
ITGA1	integrin, alpha 1	3672	NM_181501	s7532	GGACUUUAAUCUUACCGAUtt	s7533	GGAACAUCACAGUUCGAAAtt	1.00977	0.113002	0.0652416	0.923792	0.121072	0.0699011
ARHGEF4	Rho guanine nucleotide exchange factor (GEF) 4	NaN	NaN	s445928	GCUCAUCAAUGAACGGAAAtt	s445929	GGAACAUCGAGGACAUAUAtt	1.00795	0.192881	0.11136	0.959619	0.228315	0.131818
MYO7A	myosin VIIA	4647	NM_000260	s9214	GCGCGAAGAUUGAGCAGUAtt	s229976	AGAUCCCUGUGAUGACCAAtt	1.00579	0.132106	0.0762712	1.05532	0.105948	0.0611694
RHOBTB1	Rho-related BTB domain containing 1	9886	NM_001032380	s495	GGAGAUUACGAAAGCCUUUtt	s493	GGCUUACCAUACUAUGAAAtt	1.00544	0.141523	0.0817086	0.989325	0.296462	0.171162
RAC2	ras-related C3 botulinum toxin substrate 2 (rho family, small GTP binding protein Rac2)	5880	NM_002872	s11715	AGAUUGACUCGGUGAAAUAtt	s11714	CCUCUUUUGGAACAACAUAtt	1.00476	0.0959698	0.0554082	1.16963	0.235412	0.135915
MYH11	myosin, heavy chain 11, smooth muscle	4629	NM_001040113	s9172	CAUUGAGACCUAUCUGCUAtt	s9173	GAGCGAGAUUUGAAGAUCAtt	1.00365	0.103958	0.06002	1.13593	0.241367	0.139353
MYO9B	myosin IXB	4650	NM_004145	s716	GGAACUACCAGAUCGGGAAtt	s715	CGAUGUACUCUGUCCCGAAtt	1.00148	0.0824423	0.0475981	1.08977	0.152386	0.0879802
WIPF1	WAS/WASL interacting protein family, member 1	7456	NM_001077269	s14842	UGACAGAAGUGCACCAAUAtt	s14841	AAGCCUACCUUGAAUAAGAtt	1.00014	0.100103	0.0577945	1.30172	0.442261	0.255339
ARHGAP20	Rho GTPase activating protein 20	57569	NM_020809	s33332	GGAAUUGUGCCUACUCUAAtt	s33331	GGCUCAGAGAAAACGGGAAtt	0.998171	0.184157	0.106323	1.23232	0.311798	0.180017
DNM1	dynamin 1	1759	NM_001005336	s144	GCAGUUCGCCGUAGACUUUtt	s145	GCUAUGCUAUCAAGAAUAUtt	0.997434	0.131605	0.0759822	1.0071	0.0774156	0.0446959
TPM1	tropomyosin 1 (alpha)	7168	NM_000366	s14340	CGGAGAGGUCAGUAACUAAtt	s14341	GCAUUGAUGACUUAGAAGAtt	0.997232	0.0990084	0.0571625	1.19996	0.473259	0.273236
RB1	retinoblastoma 1	5925	NM_000321	s523	GGAUAGCAAAACAACUAGAtt	s522	GCGUGUAAAUUCUACUGCAtt	0.997161	0.154478	0.0891876	0.996091	0.155739	0.0899157
TUBB4	tubulin, beta 4 [ Pan troglodytes ]	10382	NM_006087	s20298	GACCUUAGCUUAUCUGGGAtt	s20299	ACUUCUCUUUGAUCUCUGAtt	0.997102	0.092789	0.0535718	1.29888	0.348885	0.201429
TLN1	talin 1	7094	NM_006289	s14185	GGCUAUUACUCAGUACAGAtt	s14186	GCAGUUGACAGGACAUUCAtt	0.996273	0.090907	0.0524852	0.7506	0.10353	0.0597731
CLASP1	cytoplasmic linker associated protein 1	23332	NM_015282	s23582	GGAUGUAUUCUGACGAUGAtt	s23581	GGUUAUGACAACACCGAAAtt	0.995887	0.115843	0.0668822	1.04881	0.131749	0.0760651
ARID4A	AT rich interactive domain 4A (RBP1-like)	5926	NM_002892	s11831	CAUUCUCAAUCUACCGGAAtt	s11832	GAUCAGUGUUUAGUUCGAUtt	0.995684	0.0640228	0.0369636	0.986281	0.2051	0.118414
FLNB	filamin B, beta (actin binding protein 278)	2317	NM_001457	s5278	GCACGGUCACUGUUAGAUAtt	s5279	GAUCGUGUGAUGUCAAAUAtt	0.995142	0.0335322	0.0193598	1.09383	0.041795	0.0241303
FMN1	formin 1	342184	XM_943337	s50889	CUAUUUGGGUUUACGAGUAtt	s50888	CAGUCAAUGUCCUCGAAAAtt	0.994864	0.0717872	0.0414463	1.01058	0.151634	0.0875462
DOCK5	dedicator of cytokinesis 5	80005	NM_024940	s36799	CGAUGUCUGUGCACGAUGAtt	s36800	GCUUCGAGAUUUGCACCGAtt	0.994562	0.105962	0.0611769	1.1194	0.162952	0.0940804
RHOBTB2	Rho-related BTB domain containing 2	23221	NM_015178	s23323	CCACAAAGACCGUCGCUUUtt	s23322	CACCAGCGACGGGAUCUUAtt	0.994552	0.096222	0.0555538	0.949137	0.142961	0.0825388
RHOQ	ras homolog family member Q	23433	NM_012249	s23824	AGGCCUUUAUCUUACCCAAtt	s23823	UGACCGAUGUCUUCCUUAUtt	0.994085	0.0665421	0.0384181	0.906485	0.0222298	0.0128344
ITGAX	integrin, alpha X (complement component 3 receptor 4 subunit)	3687	NM_000887	s7572	AGUCCAACAUCUGCCUUUAtt	s7571	UCAUCACAGCGGUACUGUAtt	0.992822	0.151394	0.0874075	0.935971	0.0172557	0.0099626
ARHGAP4	Rho GTPase activating protein 4	393	NM_001666	s1587	ACCGAAACCUUCUACCUCAtt	s1586	GUAUAACCAGAGACUCUUUtt	0.991719	0.101762	0.0587522	0.966799	0.339872	0.196225
ARHGEF10	Rho guanine nucleotide exchange factor (GEF) 10	9639	NM_014629	s18530	CGAUGACUCAGAAAAGCGAtt	s18531	GAUCGGAAGUUGCACCCAUtt	0.990256	0.118197	0.0682409	1.04991	0.227277	0.131218
CLIP1	CAP-GLY domain containing linker protein 1	6249	NM_002956	s12372	CGACCUUCAAAGUUAACAAtt	s12373	CGAUCAGCAACCUUACAAAtt	0.987841	0.0340693	0.0196699	0.859302	0.228334	0.131829
ACTRT2	actin-related protein T2	140625	NM_080431	s44321	UCACCUCUCUGAGUAGCUUtt	s44322	GGGAGAACCGUGAGAAGAUtt	0.986715	0.199723	0.11531	0.815465	0.129911	0.0750041
ITGB7	integrin, beta 7	3695	NM_000889	s7595	UGAGUAAACUGAUUCCUAAtt	s7596	CGGCUACUAUGGUGCUCUAtt	0.986634	0.0977718	0.0564486	0.998236	0.263442	0.152098
MYO1D	myosin ID	4642	NM_015194	s9203	GGGCGCAUCUAUACGUUCAtt	s9202	GCUAAUGAAUUGAAACGGAtt	0.986201	0.0443466	0.0256035	1.03339	0.156536	0.0903764
SPTBN1	spectrin, beta, non-erythrocytic 1	6711	NM_003128	s629	GGCUUGACAAAAUCGAGAAtt	s630	CGAUGUUACAAGAACGAUUtt	0.984267	0.112781	0.0651139	1.00138	0.233054	0.134554
MYOC	myocilin, trabecular meshwork inducible glucocorticoid response	4653	NM_000261	s9227	GGUCAUUUACAGCACCGAUtt	s9226	CGUGGAAUUUGGACACUUUtt	0.983932	0.028807	0.0166318	1.52057	0.34516	0.199278
ITGA5	integrin, alpha 5 (fibronectin receptor, alpha polypeptide)	3678	NM_002205	s7548	GCAGUGCUAUUCCCAGUAAtt	s7547	GUUUCACAGUGGAACUUCAtt	0.98243	0.0123056	0.00710466	0.970873	0.245253	0.141597
KIF5A	kinesin family member 5A	3798	NM_004984	s7837	GGACACCAGCGAAAACGAAtt	s7838	GGGACGAGAUCAACGAGAAtt	0.981498	0.245179	0.141554	0.983281	0.217991	0.125857
WAS	Wiskott-Aldrich syndrome (eczema-thrombocytopenia)	7454	NM_000377	s14836	UGAACAACCUCGACCCAGAtt	s14835	GCCGAGACCUCUAAACUUAtt	0.979898	0.0877113	0.0506402	1.0018	0.0731351	0.0422246
ARHGAP6	Rho GTPase activating protein 6	395	NM_006125	s1592	GUGCAAAAGAUGAUUGAAAtt	s1593	GAGUGAGACAAUUACGUGAtt	0.978984	0.0981517	0.0566679	0.843377	0.174311	0.100638
PLEC	plectin	5339	NM_201379	s10644	AGAGGUUUGCGAAACAGUAtt	s10643	UCAUCAUCGAGAUCAUUGAtt	0.977759	0.135955	0.0784939	1.03108	0.307367	0.177459
KIF19	kinesin family member 19	124602	NM_153209	s42771	CGGGAGAAGUCCUACCUGUtt	s42770	CGAAAGGAGUGCUACGCUAtt	0.97564	0.105606	0.0609715	1.06167	0.182505	0.105369
ARHGAP30	Rho GTPase activating protein 30	257106	NM_001025598	s48851	GCUGAGGUCUAAGGACAUAtt	s48852	CUAUCAUCGAGAUUGCAGAtt	0.975033	0.123699	0.0714176	0.977038	0.100749	0.0581676
ARHGAP25	Rho GTPase activating protein 25	9938	NM_014882	s19288	GGAGAACGAUGUCUCAAGAtt	s19287	GGAAAAUGCAAUCUCGUAAtt	0.974987	0.104401	0.060276	0.999258	0.211792	0.122278
KIF5B	kinesin family member 5B	3799	NM_004521	s731	GGUUAUGCAAGAUAGACGAtt	s732	CAACCGCAAUUGGAGUUAUtt	0.974528	0.077885	0.0449669	1.03315	0.176634	0.101979
COTL1	coactosin-like 1 (Dictyostelium)	23406	NM_021149	s23757	UGAAGGAGGUCGUACAGAAtt	s23758	GAAUUUCGCUAAGGAGUUUtt	0.974235	0.0933872	0.0539171	1.01838	0.155132	0.0895652
ARHGEF6	Rac/Cdc42 guanine nucleotide exchange factor (GEF) 6	9459	NM_004840	s18122	GUAAAAGCCCUAAAACGAUtt	s18123	CAGCGCAAAUUUUCAACAAtt	0.972647	0.0742121	0.0428464	0.856756	0.235365	0.135888
RAC3	ras-related C3 botulinum toxin substrate 3 (rho family, small GTP binding protein Rac3)	5881	NM_005052	s11717	CGUUUUUGACAACUACUCUtt	s11718	AAGACAUGCUUGCUGAUCAtt	0.972541	0.0956048	0.0551974	1.29381	0.237939	0.137374
MAPK3	mitogen-activated protein kinase 3	5595	NM_001040056	s11141	GGACCGGAUGUUAACCUUUtt	s230179	UGAUGGAGACUGACCUGUAtt	0.97094	0.0410318	0.0236897	1.06292	0.140369	0.0810418
ARHGAP22	Rho GTPase activating protein 22	58504	NM_021226	s33879	GAAUGUCCCGGUUAGAAGAtt	s33880	CAGGCAUACUCAAAUGUCAtt	0.970497	0.0492821	0.028453	1.01528	0.101144	0.0583954
KIF27	kinesin family member 27	55582	NM_017576	s31013	GGAUCUUCACAUCCGAGAAtt	s31014	GCUGGAUUUCGAACACGAAtt	0.969206	0.152322	0.0879431	1.39491	0.0341112	0.0196941
ACTC1	actin, alpha, cardiac muscle 1	70	NM_005159	s950	GCAUCCAUGAAACAACUUAtt	s951	CUCCUUCAUUGGUAUGGAAtt	0.968346	0.0882931	0.0509761	0.784301	0.0310371	0.0179193
MYO10	myosin X	4651	NM_012334	s9223	GAUAUUGACUGGAUAGACAtt	s9224	CGCUCUCUUCACUUACGAAtt	0.96824	0.0563448	0.0325307	0.912997	0.0541479	0.0312623
PSTPIP1	proline-serine-threonine phosphatase interacting protein 1	9051	NM_003978	s17255	GGAGAAGAGUCAGAACAAAtt	s17256	CUACCAGAACUAUUACGAUtt	0.968161	0.05707	0.0329494	0.83199	0.0230677	0.0133181
KIFC2	kinesin family member C2	90990	NM_145754	s40544	GCGACGGACUCAGAGAAAAtt	s40543	UAGCCUCUUUGGAUCCAUUtt	0.968024	0.0219492	0.0126724	1.17233	0.103371	0.0596811
MYO1C	myosin IC	4641	NM_001080779	s9200	CGUGCGGACAAUAAGCAAAtt	s9199	CGGUGCCUGUUGUGAAAUAtt	0.967991	0.0722976	0.041741	0.972339	0.28299	0.163384
ARHGAP12	Rho GTPase activating protein 12	94134	NM_018287	s41278	GGUAGACAAUAUUACUACAtt	s41279	GGUCAGACUGUCAACCUAAtt	0.967925	0.141217	0.0815318	0.741806	0.216657	0.125087
ARHGAP24	Rho GTPase activating protein 24	83478	NM_001025616	s37958	GGAUAAAGAGCUUAGAACAtt	s37957	CAGUCCUACUCGGGAGUUAtt	0.967808	0.183908	0.106179	0.761165	0.166735	0.0962644
MYO5B	myosin VB	4645	XM_939100	s9208	GAGACACGGUGUAUGAAGAtt	s9209	CAUACACCAUGGAGGUAGAtt	0.967073	0.109583	0.0632676	0.958067	0.211393	0.122048
SPTBN2	spectrin, beta, non-erythrocytic 2	6712	NM_006946	s13410	CGGAUCUAGUCAUCAAGAAtt	s13409	GAAGUGUAAUGCACACUAUtt	0.966238	0.103088	0.059518	1.19164	0.453308	0.261717
PAK1	p21 protein (Cdc42/Rac)-activated kinase 1	5058	NM_002576	s10019	GCUCUGUCAAGCUAACUGAtt	s10020	CAGAGGUUGUGACACGAAAtt	0.964112	0.0706948	0.0408157	0.747124	0.128476	0.0741759
SDC3	syndecan 3	9672	XM_940667	s18615	UGAUGACUCCUUUCCCGAUtt	s18614	CAUCUAUCGUAUGAAGAAAtt	0.964068	0.115262	0.0665463	1.19415	0.469579	0.271111
RHOG	ras homolog gene family, member G (rho G)	391	NM_001665	s1580	GGCCUUACGCAUUUGCUGAtt	s230023	GGCGCACAGUGAACCUGAAtt	0.962124	0.0143493	0.0082846	0.996339	0.0684049	0.0394936
KIF25	kinesin family member 25	3834	NM_005355	s7908	AGUGGAAGUUUACAAUAAUtt	s7909	AUAAUUACGGUGACUCUAAtt	0.962068	0.102956	0.0594416	0.930583	0.119705	0.0691115
AVIL	advillin	10677	NM_006576	s20999	CGUUGUCACUGAGAUCACAtt	s21000	GCAUUGGUAAAAUUGCUAAtt	0.96176	0.190944	0.110242	0.629775	0.171061	0.0987619
VCL	vinculin	7414	NM_003373	s14762	GGUUGGUACUGCUAAUAAAtt	s14763	GCUUCAAUCAAAAUUCGAAtt	0.956703	0.106123	0.0612703	0.953045	0.121619	0.0702167
DCTN1	dynactin 1 (p150, glued homolog, Drosophila)	1639	NM_023019	s3973	CAGGAGAAGUUUGAACUAAtt	s3974	GAGAGACAGUUAUUAAGGAtt	0.956658	0.293364	0.169374	0.834421	0.438902	0.2534
FLNC	filamin C, gamma (actin binding protein 280)	2318	NM_001458	s5281	GAACCAUGACGGUACCUUUtt	s5283	CAUUGAACGCAGUCCCUUUtt	0.954469	0.0664299	0.0383533	0.894164	0.110011	0.0635151
RAP1GAP	RAP1 GTPase activating protein	5909	NM_002885	s11786	CAACCAAGGUGAAGCUCGAtt	s11785	CAGCAAUAACUUCAAGUUUtt	0.953494	0.0551155	0.0318209	0.790891	0.177877	0.102698
GSN	gelsolin	2934	NM_000177	s6243	GGGUUGGAAAGGAUUCUCAtt	s6242	GGAUGAUGAUUACUGGUCUtt	0.952405	0.158322	0.0914073	1.16673	0.19861	0.114668
ITGB1BP1	integrin beta 1 binding protein 1	9270	NM_004763	s17724	AGACCUGAUAAAUUAUAUAtt	s17725	CAAAGUAGCGAAAUCAGUAtt	0.952395	0.0634911	0.0366566	1.1374	0.327993	0.189367
RHOA	ras homolog gene family, member A	387	NM_001664	s759	CUAUGAUUAUUAACGAUGUtt	s758	CACAGUGUUUGAGAACUAUtt	0.952144	0.0742097	0.042845	1.17811	0.237271	0.136988
DOCK3	dedicator of cytokinesis 3	1795	NM_004947	s4233	CGCAAUGACCUGUACCUAAtt	s4234	GAGAGAUUUGUAUAUCGUUtt	0.950737	0.101208	0.0584326	1.04677	0.198837	0.114799
ARHGAP17	Rho GTPase activating protein 17	55114	NM_001006634	s30204	CACCCAGUCUGUCACCAAAtt	s30203	GCCCAAGCAGAUUACCAUAtt	0.948422	0.131636	0.0759999	0.990875	0.104114	0.06011
ITGB6	integrin, beta 6	3694	NM_000888	s7592	GCAUCGUCAUUCCUAAUGAtt	s7593	GGACCAACCUGUGAACGAUtt	0.945828	0.0605837	0.034978	1.18246	0.222074	0.128215
CLIP2	CAP-GLY domain containing linker protein 2	7461	NM_003388	s14848	CCACAUGAUUGAGUCGAAUtt	s14847	UCCACAAAGUGAUCCGUAUtt	0.944992	0.138027	0.07969	1.04204	0.0494154	0.02853
MYO1B	myosin IB	4430	NM_012223	s8962	GCUUUGAGAUUUUCGAGGAtt	s8963	GUCCCAACAUGUAAACGAAtt	0.94417	0.250656	0.144716	1.12318	0.39197	0.226304
TPM2	tropomyosin 2 (beta)	7169	NM_003289	s767	GAAUGAAGGUCAUCGAAAAtt	s768	AAGUAUUCUGAAUCCGUGAtt	0.943569	0.0950413	0.0548721	0.801306	0.107406	0.062011
ITGAE	integrin, alpha E (antigen CD103, human mucosal lymphocyte antigen 1; alpha polypeptide)	3682	NM_002208	s7560	CAUCCAUAAUGUACGUGAAtt	s7559	CCAUCCAUAAUGUACGUGAtt	0.941777	0.0237005	0.0136835	1.16368	0.119875	0.0692101
DYNC2H1	dynein, cytoplasmic 2, heavy chain 1	79659	NM_001080463	s36031	GUAAGUUACAAGAACGGAAtt	s36032	GGCUUGACCUUUUUCGUCUtt	0.941695	0.124594	0.0719343	0.944517	0.0316763	0.0182883
MYO1E	myosin IE	4643	NM_004998	s642	GGAGCGGCACAGUAUGAAAtt	s641	GCAAUACGCUUGAACUGAAtt	0.939192	0.0833376	0.048115	0.84952	0.214947	0.1241
DOCK6	dedicator of cytokinesis 6	57572	NM_020812	s33341	CACCGGUGGUCUACCAUAAtt	s33340	CGCUAACUGUCACAAACUUtt	0.936101	0.057183	0.0330146	1.09296	0.1575	0.0909327
ARHGEF1	Rho guanine nucleotide exchange factor (GEF) 1	9138	NM_004706	s17458	CCAUCUCUACCGACGAAGAtt	s17459	GCAGCUCUGAGAACGGCAAtt	0.934939	0.13892	0.0802053	0.998022	0.207292	0.11968
ILK	integrin-linked kinase	3611	NM_001014794	s7404	GCCGUAGUGUAAUGAUUGAtt	s7405	CGACCCAAAUUUGACAUGAtt	0.934008	0.118661	0.0685089	1.08751	0.324363	0.187271
PAK4	p21 protein (Cdc42/Rac)-activated kinase 4	10298	NM_001014831	s20134	GGGUGAAGCUGUCAGACUUtt	s20135	ACACCAGGAUGAACGAGGAtt	0.93369	0.181823	0.104976	1.09348	0.395791	0.22851
PI4KB	phosphatidylinositol 4-kinase, catalytic, beta	5298	NM_002651	s10541	CGAGAGUAUUGAUAAUUCAtt	s10543	GCACUGUGCCCAACUAUGAtt	0.933264	0.10746	0.0620423	1.13991	0.240377	0.138782
KIF22	kinesin family member 22	3835	NM_007317	s7911	CAAUCGGCCUUUUACCAAUtt	s7912	GGCCUUCGGCUAAAAGAGAtt	0.932475	0.0972235	0.056132	0.739724	0.11841	0.068364
KIF5C	kinesin family member 5C	3800	NM_004522	s7841	CUCUUAUUGCUCAACGAUAtt	s7840	CAAUGCAUGUGCGAAGCAAtt	0.930871	0.0937835	0.0541459	1.22598	0.1992	0.115008
TUBB3	tubulin, beta 3	10381	NM_006086	s20296	GCAAGGUGCGUGAGGAGUAtt	s20297	AAUCUAUUGCUGUCAGAUAtt	0.928	0.125361	0.0723772	0.823481	0.0940263	0.0542861
DSTN	destrin (actin depolymerizing factor)	11034	NM_001011546	s21737	CCAAGGAUGCAAUUAAAAAtt	s21738	UGAAAAAGAUUGUCGCUAUtt	0.927418	0.0465572	0.0268798	1.22534	0.182392	0.105304
KIF2A	kinesin heavy chain member 2A	3796	NM_001098511	s229483	GGAAAGAACCAAGAUUGUUtt	s229482	GAAUGACCCUCCUUCAAGAtt	0.92618	0.196578	0.113495	1.16469	0.152012	0.0877644
ITGB1	integrin, beta 1 (fibronectin receptor, beta polypeptide, antigen CD29 includes MDF2, MSK12)	3688	NM_033668	s7575	GGAGGAAUGUUACACGGCUtt	s7574	CCGUAGCAAAGGAACAGCAtt	0.926159	0.0968598	0.0559221	1.03103	0.200028	0.115486
RASGRF1	Ras protein-specific guanine nucleotide-releasing factor 1	5923	NM_002891	s11826	CCAACUAAAUCUCCAACAAtt	s11825	GUCGUGAACUGGACAAUAAtt	0.925643	0.17474	0.100886	1.08802	0.340119	0.196368
RHOV	ras homolog gene family, member V	171177	NM_133639	s46902	GGAGGAUUUUGACCGACUUtt	s46903	GAGGGACGAUGUCAACGUAtt	0.925512	0.0199731	0.0115315	0.877315	0.152688	0.0881544
ACTN2	actinin, alpha 2	88	NM_001103	s969	GCGGCUAACAGGAUAUGUAtt	s968	GGCCUGACCUCAUUGACUAtt	0.925503	0.00842802	0.00486592	0.878973	0.0757287	0.043722
ITGA6	integrin, alpha 6	3655	NM_000210	s7492	GGAUCGAGUUUGAUAACGAtt	s7493	GGAUUGAAGACGAUAUGGAtt	0.924907	0.104316	0.060227	1.60462	0.537949	0.310585
FMN2	formin 2	56776	NM_020066	s32269	GAGGCGAAAUCGAUACAGAtt	s32270	CAGUCAGACGAACUCGAAAtt	0.924567	0.137454	0.0793591	0.985656	0.082952	0.0478924
TPM3	tropomyosin 3	7170	NM_001043351	s14343	GCUCGUAAGUUGGUGAUCAtt	s194838	UCAAGAUUCUUACUGAUAAtt	0.924483	0.0477666	0.0275781	0.993129	0.0927287	0.0535369
KIF3C	kinesin family member 3C	3797	NM_002254	s7836	GUACAGGGCUGAAAACAUAtt	s7834	GGAAUUCUCUCACGACCAAtt	0.921442	0.168489	0.0972771	0.876702	0.214342	0.123751
ARHGAP21	Rho GTPase activating protein 21	57584	NM_020824	s33373	GGAUCUAAUUAGUCGAAGAtt	s33374	GCGAAUGAGUGGUAGAGGAtt	0.921308	0.0839122	0.0484467	1.05225	0.325779	0.188089
MYO15A	myosin XVA	51168	NM_016239	s27598	CUCCCUACGAUGUACCCUAtt	s27599	GGGCGAGUAUUAUGACUAUtt	0.920396	0.0599483	0.0346111	1.02495	0.240583	0.138901
MYBPH	myosin binding protein H	4608	NM_004997	s9127	CCAUGAUGGUGACCCAGCAtt	s9126	CCACAUCCGAGAGAACAUUtt	0.92033	0.0161365	0.00931639	0.956425	0.0815521	0.0470841
PRKCE	protein kinase C, epsilon	5581	NM_005400	s11101	GAGUGUAUGUGAUCAUCGAtt	s11102	GGAAAGCAGGGAUACCAGUtt	0.919841	0.0993005	0.0573312	0.846021	0.256311	0.147981
PIK3CG	phosphoinositide-3-kinase, catalytic, gamma polypeptide	5294	NM_002649	s10532	GCUUUAGAGUUCCAUAUGAtt	s10533	GCUGCACGACUUUACCCAAtt	0.919242	0.203976	0.117766	1.21111	0.0914907	0.0528222
PIK3CB	phosphoinositide-3-kinase, catalytic, beta polypeptide	5291	NM_006219	s10524	CUCCAAAUGUUGCGCUUGAtt	s10525	GGGAAAGCUGGACUACUAAtt	0.918906	0.178764	0.10321	0.800414	0.153529	0.0886398
CAV2	caveolin 2	858	NM_001233	s2450	CGGCUCAACUCGCAUCUCAtt	s2449	AUGUUAUCAUUGCUCCAUUtt	0.918745	0.0338186	0.0195252	0.856981	0.094608	0.0546219
KIF14	kinesin family member 14	9928	NM_014875	s19264	GCUCUACGGCUCACACUAAtt	s19263	CAAGCCCGUUUAAUAGUCAtt	0.914848	0.156839	0.0905513	1.22323	0.221292	0.127763
MYH6	myosin, heavy chain 6, cardiac muscle, alpha	4624	NM_002471	s9161	GAGGAAAUCUCGGACCUUAtt	s9160	CCAACAAUCCCUACGACUAtt	0.91315	0.247488	0.142887	1.02652	0.217651	0.125661
DYNC1LI1	dynein, cytoplasmic 1, light intermediate chain 1	51143	NM_016141	s230440	GCAGGGUGGGAUAAUGAUAtt	s230439	GGAAUAGAGGAGUAUAAGAtt	0.912361	0.0670609	0.0387176	1.35818	0.126783	0.0731984
NEXN	nexilin (F actin binding protein)	91624	NM_144573	s40715	GAAUUGAGCAGGAUAUGUUtt	s40714	GGAGGAACGAAAACGCAGAtt	0.910894	0.147715	0.0852835	0.838267	0.190708	0.110105
ITGA2	integrin, alpha 2 (CD49B, alpha 2 subunit of VLA-2 receptor)	3673	NM_002203	s7537	CACUCGAUUUGGUUCAGCAtt	s7535	GCGACGAAGUGCUACGAAAtt	0.909909	0.121948	0.0704066	0.613852	0.0289323	0.0167041
TUBB2B	tubulin, beta 2B	347733	NM_178012	s51293	UGGAGAGAAUCAAUGUUUAtt	s51292	CAAUGUUUACUACAAUGAAtt	0.909577	0.0549535	0.0317274	1.03103	0.141107	0.0814682
KIF4A	kinesin family member 4A	24137	NM_012310	s24407	CCAAUGUGCUCAGACGUAAtt	s24406	CCUUCGCUAUGCUGACAGAtt	0.908746	0.103001	0.0594678	1.06519	0.132011	0.0762169
ITGAD	integrin, alpha D	3681	NM_005353	s7557	CCAGCUAGGUGACAUCCAAtt	s7556	GAGUGUCCACAUCAAGAGAtt	0.908047	0.0705797	0.0407492	0.988915	0.0918817	0.0530479
EZR	ezrin	7430	NM_003379	s14795	CGUGGGAUGCUCAAAGAUAtt	s14796	GGCUUUCCUUGGAGUGAAAtt	0.906747	0.0764306	0.0441272	1.19666	0.225585	0.130241
KIF18A	kinesin family member 18A	81930	NM_031217	s37881	CGUUAACUGCAGACGUAAAtt	s37882	GCUUGUUCCAGAAUCGAGAtt	0.906529	0.150749	0.0870349	1.29414	0.660155	0.381141
RND2	Rho family GTPase 2	8153	NM_005440	s15660	CGAGCUUUGAGAUCGACAAtt	s15659	GAACUACACUGCGAGCUUUtt	0.906002	0.0461561	0.0266482	0.945205	0.0346114	0.0199829
ITGB3BP	integrin beta 3 binding protein (beta3-endonexin)	23421	NM_014288	s23797	GAAAUGGACUAUCAAAUGAtt	s23796	GUAGAGAGCUUGAAAAUCUtt	0.905662	0.0848038	0.0489615	0.642087	0.151024	0.0871939
ITGAV	integrin, alpha V (vitronectin receptor, alpha polypeptide, antigen CD51)	3685	NM_002210	s7569	GGUCUUGAAGUGUACCCUAtt	s7568	GAAUAUCGGUUGGAUUAUAtt	0.905172	0.0691352	0.0399152	1.04596	0.0361372	0.0208638
ARHGAP27	Rho GTPase activating protein 27	201176	NM_199282	s47328	GCUAUAAGGUGGACCACGAtt	s47327	AGCAGAUGCUCUACACCAAtt	0.900272	0.119781	0.0691557	0.808554	0.13041	0.0752921
MYH3	myosin, heavy chain 3, skeletal muscle, embryonic	4621	NM_002470	s9155	GGAAUGAGUACGUUACCAAtt	s9154	CGACCAACCCUUACGACUAtt	0.899249	0.0816553	0.0471437	0.960547	0.203552	0.117521
SVIL	supervillin	6840	NM_021738	s13661	GGAACUUGGUUGUAGAGCUtt	s13662	GGAGAAUGCAAUCCGCUUAtt	0.897077	0.0547792	0.0316268	1.0012	0.388829	0.22449
ARHGEF2	rho/rac guanine nucleotide exchange factor (GEF) 2	9181	NM_004723	s17546	CCAAGUACCCGUUACUCAUtt	s17545	GGAUCUACCUGUCACUACUtt	0.894902	0.17868	0.103161	0.840742	0.180877	0.104429
ITGB3	integrin, beta 3 (platelet glycoprotein IIIa, antigen CD61)	3690	NM_000212	s7581	GGCUACUACUGCAACUGUAtt	s7580	GAAUUGUACCUAUAAGAAUtt	0.894517	0.0760244	0.0438927	1.30217	0.119781	0.0691558
KIF1B	kinesin family member 1B	23095	NM_183416	s23023	CGAAGAUCCCUGUUUUGCAtt	s23022	GCAAUGCUGUUAUCAAUGAtt	0.891624	0.147021	0.0848824	0.94763	0.286542	0.165435
ITGAL	integrin, alpha L (antigen CD11A (p180), lymphocyte function-associated antigen 1; alpha polypeptide)	3683	NM_001114380	s229716	CAGAUUAUGUUAAACGGAAtt	s7563	GUUGGUUUCUUCAAACGGAtt	0.890188	0.13457	0.0776939	1.29871	0.428665	0.24749
MAPKAPK2	mitogen-activated protein kinase-activated protein kinase 2	9261	NM_004759	s570	CAGUAUCUGCAUUCAAUCAtt	s569	GGAUCAUGCAAUCAACAAAtt	0.886537	0.0509691	0.029427	0.967094	0.239671	0.138374
LIMK2	LIM domain kinase 2	3985	NM_001031801	s8191	AGCUGUUGAUUGAACAUGAtt	s8192	GCUGCAAGGUGAUCAUUGAtt	0.884983	0.0975232	0.056305	0.838147	0.220752	0.127451
ARHGAP39	Rho GTPase activating protein 39	80728	NM_025251	s37324	CCAUGAUCGUGACAAGCGAtt	s37323	CACCAGGAGUGUUCCUUGAtt	0.884841	0.156821	0.0905407	0.877151	0.185881	0.107319
TUBA1B	tubulin, alpha 1b	10376	NM_006082	s20287	UCAGCUUCAGCUUAACUGAtt	s20288	CAUCAUAUCUCAAAGUAAAtt	0.881148	0.181737	0.104926	1.06495	0.279386	0.161304
TUBA3D	tubulin, alpha 3d	113457	NM_080386	s195595	GCCUGGACCAUAAGUUCGAtt	s195594	ACAUUGAACGUCCCACGUAtt	0.880683	0.0941827	0.0543764	0.895813	0.234487	0.135381
ARPC5	actin related protein 2/3 complex, subunit 5, 16kDa	10092	NM_005717	s19632	CAAUAGCAGUGCUAUGUUAtt	s19631	GAAUGGUGUGGAUCUCCUAtt	0.879898	0.0489903	0.0282845	0.750713	0.173547	0.100198
DYNLT3	dynein, light chain, Tctex-type 3	6990	NM_006520	s13937	GAUGGAACCUGUACCGUAAtt	s13938	CCCACAAUAUUGUCAAAGAtt	0.874937	0.029704	0.0171496	1.0899	0.328328	0.18956
MEIS2	Meis homeobox 2	4212	NM_002399	s8665	ACAAAUCUCGCUGACCAUAtt	s8664	CCAUCGACCUCGUCAUUGAtt	0.874896	0.182314	0.105259	1.0901	0.322863	0.186405
TUBA1C	tubulin, alpha 1c	84790	NM_032704	s39431	CUAUUGCCGUAAAUUGUUAtt	s39432	AAAUGUCUAUUGCCGUAAAtt	0.874819	0.190608	0.110048	0.970599	0.233701	0.134928
FBLIM1	filamin binding LIM protein 1	54751	NM_001024215	s195248	GAACGAGGUGUACUGCCUGtt	s29380	GCACCUAUGCAGCUCUUCAtt	0.872336	0.132086	0.0762597	1.00129	0.354586	0.20472
ARHGAP8	Rho GTPase activating protein 8	23779	NM_001017526	s24391	CAAUACCUCAAAGACAAAAtt	s24392	GCAUACAAGGAGUUCGAUAtt	0.870318	0.150903	0.0871238	1.26963	0.363594	0.209921
RHOC	ras homolog gene family, member C	389	NM_001042678	s98	CACCAGCACUUUAUACACUtt	s97	GCAAGGAUCAGUUUCCGGAtt	0.868086	0.23771	0.137242	1.12809	0.302506	0.174652
KIF4B	kinesin family member 4B	285643	XM_942126	s49992	GGAUCUAAAAUAUUGUUCAtt	s49993	GACUCAGAACGACAACCAAtt	0.864161	0.0631483	0.0364587	1.08286	0.219395	0.126668
KIF15	kinesin family member 15	56992	NM_020242	s32547	GGGAUUCCCUUGGAGGUAAtt	s32546	GAAUGACUGAUGAAGUCGAtt	0.862583	0.138449	0.0799338	0.826317	0.107994	0.0623506
TUBB	tubulin, beta class I	203068	NM_178014	s283	GCACUCUCCUUAUCAGCAAtt	s284	GCAAGAUCCGAGAAGAAUAtt	0.861582	0.0587251	0.0339049	1.09821	0.309586	0.178739
ACTB	actin, beta	60	NM_001101	s230681	ACUUGAGACCAGUUGAAUAtt	s230680	CCUGUACACUGACUUGAGAtt	0.861349	0.149862	0.0865229	1.00217	0.237677	0.137223
ADD1	adducin 1 (alpha)	118	NM_001119	s1046	GAUCUGAUUCUAUUGCGUAtt	s1047	CGAUAAUCUGGGCUACAGAtt	0.858106	0.0871532	0.0503179	0.823965	0.0500786	0.0289129
KIF17	kinesin family member 17	57576	NM_020816	s33352	GCAACUACUUCCGAUCUAAtt	s33353	GCUACACGCUGAUGAACAAtt	0.854688	0.0527451	0.0304524	0.890094	0.252137	0.145571
ARHGEF10L	Rho guanine nucleotide exchange factor (GEF) 10-like	55160	NM_001011722	s30313	GCAUGGAGUAUAUCCCGGAtt	s30314	GGCACCUACCAGAACCUGAtt	0.85413	0.165317	0.0954457	0.737434	0.13488	0.0778728
MYO6	myosin VI	4646	NM_004999	s9212	GGAGCAAGCUUUAUUCGUUtt	s9211	CCAAGAUGAUCUUCGAGUAtt	0.852938	0.0221489	0.0127877	0.957947	0.0870116	0.0502362
KIF13A	kinesin family member 13A	63971	NM_022113	s34338	GUCUCUUAAAGUUCGAGAAtt	s34337	GGAGUUAGUAUUACGAAAAtt	0.851413	0.0493351	0.0284836	0.837605	0.00316029	0.00182459
KIF20B	kinesin family member 20B	9585	NM_016195	s18420	GCAAGUUAAAGAAUAUCGAtt	s18419	CAUCCAUAAUUGGUGUAAAtt	0.84982	0.103691	0.0598662	0.995768	0.144428	0.0833857
ACTG1	actin, gamma 1	71	NM_001614	s953	GACCUUGUAUUGAAGUUAAtt	s954	GGUUAAUUGAGAAUAGAAAtt	0.849748	0.321015	0.185338	0.592299	0.206863	0.119432
SDCBP	syndecan binding protein (syntenin)	6386	NM_001007067	s12641	GCAUAAGGAUAGCACUGGAtt	s12642	CGAUUACCAUGCAUAAGGAtt	0.845677	0.0241752	0.0139576	0.984859	0.0783121	0.0452135
ITGB4	integrin, beta 4	3691	NM_000213	s7583	GGUCAACGAUGACAACCGAtt	s7584	GCGACUACACUAUUGGAUUtt	0.845488	0.217655	0.125663	0.756847	0.241972	0.139703
ARHGAP28	Rho GTPase activating protein 28	79822	NM_001010000	s36411	CCUUUGGAAUUCAACUGAAtt	s36412	GCCUAAUGCUUAAGUACCAtt	0.843001	0.101161	0.0584053	1.21024	0.0938329	0.0541745
PFN2	profilin 2	5217	NM_002628	s10379	GAGGCACACUUAACAAGAAtt	s10378	GUCUAUACGUCGAUGGUGAtt	0.83617	0.119842	0.0691909	1.1462	0.232738	0.134371
ARAP2	ArfGAP with RhoGAP domain, ankyrin repeat and PH domain 2	116984	NM_015230	s42084	GGACGAUAAACUUCGAAAUtt	s42083	CAAUCAGCACAAUGGUUCAtt	0.836053	0.00676235	0.00390425	0.984348	0.312546	0.180449
ITGB5	integrin, beta 5	3693	NM_002213	s7589	GCGUCAUGAUGUUCACCUAtt	s7590	CAUUAUAUGCUGUACAAGAtt	0.828619	0.0383482	0.0221403	0.942776	0.161347	0.0931538
MYO3A	myosin IIIA	53904	NM_017433	s28795	GGAUACUUUUUGCUAACUUtt	s28794	CAGUGUAAUUAGGCAACUAtt	0.827624	0.120833	0.0697627	0.504502	0.149802	0.0864882
CLIP4	CAP-GLY domain containing linker protein family, member 4	79745	NM_024692	s36241	GAGUGUUAGUGGUAGGACAtt	s36240	GGGUGCAAAGAGUAACAGAtt	0.825466	0.199957	0.115446	0.846781	0.235019	0.135688
MAPK1	mitogen-activated protein kinase 1	5594	NM_002745	s11138	CAACCAUCGAGCAAAUGAAtt	s11137	CAGGGUUCCUGACAGAAUAtt	0.822639	0.272803	0.157503	0.803212	0.366584	0.211647
DYNLL1	dynein, light chain, LC8-type 1	8655	NM_001037494	s16477	AGUUUGUCGUGGUUAUAAAtt	s16478	CUUCGGUAGUUAUGUGACAtt	0.816243	0.0215377	0.0124348	1.12359	0.264693	0.152821
PLS3	plastin 3 (T isoform)	5358	NM_005032	s10688	CAGUUAUAUGAACGAAUUAtt	s10687	CGGAUUCAUUUGUGACUAUtt	0.814784	0.0680174	0.0392699	0.933902	0.0843448	0.0486965
CDC42BPB	CDC42 binding protein kinase beta (DMPK-like)	9578	NM_006035	s18401	CGAGAACGGCAUAACGAGAtt	s18402	CACUCAACUCCAUCGAAUAtt	0.812114	0.16075	0.0928091	0.864706	0.0782567	0.0451815
KIF7	kinesin family member 7	374654	NM_198525	s51569	GCAAGUAUUUUGACAAGGUtt	s51568	GGAUAAACCAGGAACUGAAtt	0.809644	0.0653259	0.0377159	1.21127	0.230936	0.133331
TUBB2A	tubulin, beta 2A	7280	NM_001069	s14501	UCCUCUAAAAAUUACAGUAtt	s218110	ACACUGUUGAUGUAAUGAUtt	0.805446	0.148214	0.0855712	0.848184	0.305649	0.176466
CD2AP	CD2-associated protein	23607	NM_012120	s24192	CUAUGAAGGUACUAAUGAAtt	s24191	CGAACUUAAUGGUAAAGAAtt	0.805232	0.325618	0.187996	0.966528	0.408101	0.235617
DNM3	dynamin 3	26052	NM_015569	s25018	GACUCCUACAUGUCCAUUAtt	s25017	GCAUUUGAAGCGAUAGUCAtt	0.805089	0.0134518	0.00776639	0.916104	0.121505	0.0701509
MAPK8IP1	mitogen-activated protein kinase 8 interacting protein 1	9479	NM_005456	s18174	GGAGAUCACUGAUGAGUGUtt	s18173	AGCUUACAGUGCAAAGACAtt	0.800097	0.130811	0.0755235	0.970669	0.167756	0.0968537
NCK2	NCK adaptor protein 2	8440	NM_001004720	s16019	AGCCGUUUGUUGACACUAAtt	s16018	CCCUCGUGAAGAACCUGAAtt	0.798818	0.0197142	0.011382	0.750451	0.126238	0.0728834
TPPP	tubulin polymerization promoting protein	11076	NM_007030	s21832	GGACCAUCACCUUUGAGCAtt	s21833	GGUCGAAGCUGUGCAAGGAtt	0.796491	0.0582668	0.0336404	1.14703	0.379222	0.218944
KIF3B	kinesin family member 3B	9371	NM_004798	s17928	GGAUAUAAGAGACCAUUGAtt	s17929	CUAACUCAUUUGACCAUAUtt	0.795348	0.0927793	0.0535661	1.04895	0.315206	0.181984
KIF16B	kinesin family member 16B	55614	NM_024704	s31080	CAACUGCGUUUCUUCGAAUtt	s31081	GAAUUAUGGUGACGUAGAAtt	0.792615	0.243317	0.140479	0.87829	0.275802	0.159235
MYO18B	myosin XVIIIB	84700	NM_032608	s39357	GAAUGUCUCUAAGGACGUAtt	s39356	GAGAGAAGCUGGUAUCUCAtt	0.787862	0.00513705	0.00296588	0.817566	0.208194	0.120201
KIF2B	kinesin family member 2B	84643	NM_032559	s39236	CACCAUGGGUGGAGACUUUtt	s39237	GCAAGAAGAUUGACCUGGAtt	0.778156	0.0589938	0.0340601	0.802222	0.189082	0.109167
ITGA2B	integrin, alpha 2b (platelet glycoprotein IIb of IIb/IIIa complex, antigen CD41)	3674	NM_000419	s7538	CGAUGACAACGGAUACCCAtt	s7539	CCUCAGAAGCUAUCCCUAAtt	0.772827	0.0829824	0.0479099	1.08954	0.271614	0.156817
CDC42	cell division cycle 42 (GTP binding protein, 25kDa)	998	NM_001039802	s2765	UGGUGCUGUUGGUAAAACAtt	s2766	UGAGAUAACUCACCACUGUtt	0.761165	0.111997	0.0646614	1.17522	0.313334	0.180904
PIK3CA	phosphoinositide-3-kinase, catalytic, alpha polypeptide	5290	NM_006218	s10520	GACUAGCUAGAGACAAUGAtt	s10521	GUAAUUACCCAGAUCCUAUtt	0.747084	0.141835	0.0818883	0.784365	0.164765	0.0951269
MAPRE2	microtubule-associated protein, RP/EB family, member 2	10982	NM_014268	s21622	CAUCAUUUAAGCGAAUGAAtt	s21621	CAAGCAUCAUUUAAGCGAAtt	0.745962	0.0322034	0.0185926	0.813557	0.0977965	0.0564628
DYNC1H1	dynein, cytoplasmic 1, heavy chain 1	1778	NM_001376	s4200	GAACGUGCGUUAUACCGCAtt	s4202	GGAGCGAAUGAAUACCCUUtt	0.742847	0.103912	0.0599938	1.15781	0.277334	0.160119
ARPC1A	actin related protein 2/3 complex, subunit 1A, 41kDa	10552	NM_006409	s20695	CAGUCCCAAUAAUCACGAAtt	s20696	CCAAGUUAGAUAUUCCAAAtt	0.726478	0.11907	0.0687451	0.669668	0.067291	0.0388505
ITGAM	integrin, alpha M (complement component 3 receptor 3 subunit)	3684	NM_000632	s7566	GAACAACCCUAACCCAAGAtt	s7565	GGGUCAUGCAGCAUCAAUAtt	0.722662	0.196567	0.113488	0.807025	0.179521	0.103647
KIF1A	kinesin family member 1A	547	NM_004321	s1828	CAACAACACCUGUUCAGCAtt	s1827	CAAGAUGACCGGACCUUUUtt	0.71953	0.129277	0.0746379	0.670811	0.104456	0.0603078
RHOH	ras homolog gene family, member H	399	NM_004310	s1599	GAACAAGUGGAUUGGUGAAtt	s1598	AACCAUAACUCAUUCCUGAtt	0.718999	0.0595795	0.0343982	0.858461	0.208926	0.120623
LIMS1	LIM and senescent cell antigen-like domains 1	3987	NM_004987	s8194	CCACUGCAAUCGUGUUAUAtt	s8195	CCAGCUAUUUGGUGAUGUUtt	0.674398	0.213434	0.123226	0.784182	0.138632	0.0800394
ARPC2	actin related protein 2/3 complex, subunit 2, 34kDa	10109	NM_005731	s19670	GGAUUCCAUUGUGCAUCAAtt	s19671	GGGAUGAUGAGACCAUGUAtt	0.670599	0.201993	0.116621	0.853832	0.216704	0.125114
VIL1	villin 1	7429	NM_007127	s14792	CAAGUGGAGUAACACCAAAtt	s14793	GGAGUAACACCAAAUCCUAtt	0.668108	0.0368379	0.0212683	0.672192	0.186999	0.107964
TUBB1	tubulin, beta 1	81027	NM_030773	s37479	CAGUCUUGGUGGACCUAGAtt	s37478	GGGAUGGACAUAAACGAAUtt	0.658551	0.0731809	0.042251	0.8673	0.223014	0.128757
WIPF3	WAS/WASL interacting protein family, member 3	644150	NM_001080529	s55575	GGUUCUUAGUGACAAGGCAtt	s55574	GAUCGAGAGUUCUAAAGGAtt	0.646599	0.158316	0.091404	0.885526	0.328631	0.189735
CFL1	cofilin 1 (non-muscle)	1072	NM_005507	s2937	AGGUGUUCAACGACAUGAAtt	s2936	CCCUCUAUGAUGCAACCUAtt	0.622016	0.178774	0.103215	1.28959	0.358624	0.207051
DNM2	dynamin 2	1785	NM_001005360	s4213	AGUCCUACAUCAACACGAAtt	s4212	ACAUCAACACGAACCAUGAtt	0.48605	0.0270163	0.0155979	0.666197	0.110484	0.0637881
cut-off	UPPER (3SD)							1.1323			1.41222
cut-off	UPPER (2SD)							1.0882			1.27482
cut-off	LOWER (2SD)							0.911802			0.725183
cut-off	LOWER (3SD)							0.867703			0.587775
