# Supplementary material for: A systematic High-Content Screening microscopy approach reveals key roles for Rab33b, OATL1 and Myo6 in nanoparticle trafficking in HeLa cells
Source: Sci Rep. 2016 Jul 4;6:28865. doi: 10.1038/srep28865 (PMC4931513; doi:10.1038/srep28865)
Supplement: Supplementary Table 3 [file srep28865-s3.xls]

## Sheet: Sheet1
Gene Symbol	sequence #	gene name	Gene ID	RefSeq Accession Number	siRNA ID	Sense siRNA Sequence	mean LAMP1-associated ratio (n=3)	SD	SEM	number of validating sequences
SiSel_NC1	negative control	Silencer Select Negative Control #1 siRNA	0	0	s813	UAACGACGCGACGACGUAAtt	1	0.0434548	0.0250887
DNM2	assay positive control	dynamin 2	1785	NM_001005360	s4212	ACAUCAACACGAACCAUGAtt	0.750058	0.024021	0.0138685
INCENP	transfection efficiency control	inner centromere protein antigens 135/155kDa	3619	NM_001040694	s7424	AGUCCUUUAUUAAGCGCAAtt	NaN	NaN	NaN
ACTB	1	actin, beta	60	NM_001101	s230680	CCUGUACACUGACUUGAGAtt	NaN	NaN	NaN	1
ACTB	2	actin, beta	60	NM_001101	s230681	ACUUGAGACCAGUUGAAUAtt	0.890311	0.104509	0.060338
ACTB	3	actin, beta	60	NM_001101	s230682	CUUGAGACCAGUUGAAUAAtt	1.01424	0.0620981	0.0358524
ADD1	1	adducin 1 (alpha)	118	NM_001119	s1046	GAUCUGAUUCUAUUGCGUAtt	0.947697	0.0518424	0.0299312	2
ADD1	2	adducin 1 (alpha)	118	NM_001119	s1047	CGAUAAUCUGGGCUACAGAtt	0.874535	0.109798	0.0633918
ADD1	3	adducin 1 (alpha)	118	NM_001119	s1048	CCAUUGAACACUAACCCAAtt	0.856197	0.16987	0.0980746
ARAP2	1	ArfGAP with RhoGAP domain, ankyrin repeat and PH domain 2	116984	NM_015230	s42083	CAAUCAGCACAAUGGUUCAtt	0.821536	0.034411	0.0198672	2
ARAP2	2	ArfGAP with RhoGAP domain, ankyrin repeat and PH domain 2	116984	NM_015230	s42084	GGACGAUAAACUUCGAAAUtt	0.912109	0.0693738	0.040053
ARAP2	3	ArfGAP with RhoGAP domain, ankyrin repeat and PH domain 2	116984	NM_015230	s42085	GGAUGUGAAGAGUAGUAAAtt	0.944458	0.0822869	0.0475084
ARHGAP28	1	Rho GTPase activating protein 28	79822	NM_001010000	s36411	CCUUUGGAAUUCAACUGAAtt	NaN	NaN	NaN	2
ARHGAP28	2	Rho GTPase activating protein 28	79822	NM_001010000	s36412	GCCUAAUGCUUAAGUACCAtt	0.837952	0.0866669	0.0500372
ARHGAP28	3	Rho GTPase activating protein 28	79822	NM_001010000	s36413	GAAUUACUGUUAGCAAACAtt	0.739518	0.0631656	0.0364687
ARHGEF10L	1	Rho guanine nucleotide exchange factor (GEF) 10-like	55160	NM_001011722	s30313	GCAUGGAGUAUAUCCCGGAtt	0.873216	0.10176	0.0587512	2
ARHGEF10L	2	Rho guanine nucleotide exchange factor (GEF) 10-like	55160	NM_001011722	s30314	GGCACCUACCAGAACCUGAtt	0.914851	0.0557152	0.0321672
ARHGEF10L	3	Rho guanine nucleotide exchange factor (GEF) 10-like	55160	NM_001011722	s30315	GGGUCAACAGGUUACAUUUtt	0.812209	0.121646	0.0702323
ARPC1A	1	actin related protein 2/3 complex, subunit 1A, 41kDa	10552	NM_006409	s20695	CAGUCCCAAUAAUCACGAAtt	0.791867	0.0656747	0.0379173	2
ARPC1A	2	actin related protein 2/3 complex, subunit 1A, 41kDa	10552	NM_006409	s20696	CCAAGUUAGAUAUUCCAAAtt	0.841393	0.148376	0.085665
ARPC1A	3	actin related protein 2/3 complex, subunit 1A, 41kDa	10552	NM_006409	s20697	GCAAGAUUGUCGCAAAUUUtt	NaN	NaN	NaN
ARPC2	1	actin related protein 2/3 complex, subunit 2, 34kDa	10109	NM_005731	s19670	GGAUUCCAUUGUGCAUCAAtt	0.7174	0.090025	0.0519759	3
ARPC2	2	actin related protein 2/3 complex, subunit 2, 34kDa	10109	NM_005731	s19671	GGGAUGAUGAGACCAUGUAtt	0.865966	0.114969	0.0663776
ARPC2	3	actin related protein 2/3 complex, subunit 2, 34kDa	10109	NM_005731	s19672	AAAUCCUAAUGGAGACAAAtt	0.787747	0.075714	0.0437135
CDC42	1	cell division cycle 42 (GTP binding protein, 25kDa)	998	NM_001039802	s2765	UGGUGCUGUUGGUAAAACAtt	0.726569	0.0326422	0.018846	3
CDC42	2	cell division cycle 42 (GTP binding protein, 25kDa)	643751	XM_940814	s55424	GCAUCAUACUAAAAGCAAUtt	0.711937	0.0525943	0.0303654
CDC42	3	cell division cycle 42 (GTP binding protein, 25kDa)	998	NM_001039802	s2767	CAGUUAUGAUUGGUGGAGAtt	0.701221	0.122539	0.0707477
CFL1	1	cofilin 1 (non-muscle)	1072	NM_005507	s2936	CCCUCUAUGAUGCAACCUAtt	0.789504	0.0904808	0.0522391	2
CFL1	2	cofilin 1 (non-muscle)	1072	NM_005507	s2937	AGGUGUUCAACGACAUGAAtt	0.741055	0.0511873	0.029553
CFL1	3	cofilin 1 (non-muscle)	1072	NM_005507	s2938	GGAUCAAGCAUGAAUUGCAtt	NaN	NaN	NaN
DNM3	1	dynamin 3	26052	NM_015569	s25017	GCAUUUGAAGCGAUAGUCAtt	0.783022	0.104462	0.060311	3
DNM3	2	dynamin 3	26052	NM_015569	s25018	GACUCCUACAUGUCCAUUAtt	0.811558	0.0898496	0.0518747
DNM3	3	dynamin 3	26052	NM_015569	s25019	GUGUGGAUCUGGUAAUACAtt	0.902196	0.0652752	0.0376867
DYNC1H1	1	dynein, cytoplasmic 1, heavy chain 1	1778	NM_001376	s4200	GAACGUGCGUUAUACCGCAtt	0.652946	0.0716753	0.0413817	3
DYNC1H1	2	dynein, cytoplasmic 1, heavy chain 1	1778	NM_001376	s4201	CGUCGUGACUUGAGGAUAAtt	0.754931	0.0240317	0.0138747
DYNC1H1	3	dynein, cytoplasmic 1, heavy chain 1	1778	NM_001376	s4202	GGAGCGAAUGAAUACCCUUtt	0.657728	0.0972931	0.0561722
DYNLL1	1	dynein, light chain, LC8-type 1	8655	NM_001037494	s16477	AGUUUGUCGUGGUUAUAAAtt	0.799316	0.0793048	0.0457867	3
DYNLL1	2	dynein, light chain, LC8-type 1	8655	NM_001037494	s16478	CUUCGGUAGUUAUGUGACAtt	0.751544	0.10069	0.0581331
DYNLL1	3	dynein, light chain, LC8-type 1	8655	NM_001037494	s16479	AGAAGGACAUUGCGGCUCAtt	0.777126	0.0292691	0.0168985
ITGA2B	1	integrin, alpha 2b (platelet glycoprotein IIb of IIb/IIIa complex, antigen CD41)	3674	NM_000419	s7538	CGAUGACAACGGAUACCCAtt	0.889933	0.0656221	0.0378869	1
ITGA2B	2	integrin, alpha 2b (platelet glycoprotein IIb of IIb/IIIa complex, antigen CD41)	3674	NM_000419	s7539	CCUCAGAAGCUAUCCCUAAtt	NaN	NaN	NaN
ITGA2B	3	integrin, alpha 2b (platelet glycoprotein IIb of IIb/IIIa complex, antigen CD41)	3674	NM_000419	s7540	GCAUUUACGUGGAAAAUGAtt	NaN	NaN	NaN
ITGAM	1	integrin, alpha M (complement component 3 receptor 3 subunit)	3684	NM_000632	s7565	GGGUCAUGCAGCAUCAAUAtt	NaN	NaN	NaN	1
ITGAM	2	integrin, alpha M (complement component 3 receptor 3 subunit)	3684	NM_000632	s7566	GAACAACCCUAACCCAAGAtt	0.835385	0.0808079	0.0466545
ITGAM	3	integrin, alpha M (complement component 3 receptor 3 subunit)	3684	NM_000632	s7567	CUUGGACACUGAAAACGCAtt	NaN	NaN	NaN
ITGB5	1	integrin, beta 5	3693	NM_002213	s7589	GCGUCAUGAUGUUCACCUAtt	NaN	NaN	NaN	1
ITGB5	2	integrin, beta 5	3693	NM_002213	s7590	CAUUAUAUGCUGUACAAGAtt	NaN	NaN	NaN
ITGB5	3	integrin, beta 5	3693	NM_002213	s7591	GGAACAACGGUGGAGAUUUtt	0.815023	0.0245941	0.0141994
KIF15	1	kinesin family member 15	56992	NM_020242	s32546	GAAUGACUGAUGAAGUCGAtt	0.838384	0.0435783	0.0251599	3
KIF15	2	kinesin family member 15	56992	NM_020242	s32547	GGGAUUCCCUUGGAGGUAAtt	0.883663	0.102101	0.0589479
KIF15	3	kinesin family member 15	56992	NM_020242	s32548	GGAACAUCAUUCUACCCAAtt	0.746662	0.0644712	0.0372225
KIF1A	1	kinesin family member 1A	547	NM_004321	s1828	CAACAACACCUGUUCAGCAtt	0.715836	0.160652	0.0927525	2
KIF1A	2	kinesin family member 1A	547	NM_004321	s224318	CGGUGACACUACUGCAUGAtt	0.923291	0.0880422	0.0508312
KIF1A	3	kinesin family member 1A	547	NM_004321	s1827	CAAGAUGACCGGACCUUUUtt	0.742296	0.0284426	0.0164214
KIF2B	1	kinesin family member 2B	84643	NM_032559	s39238	AAGUCACAUCGGAAAUUCAtt	0.830137	0.0465216	0.0268593	3
KIF2B	2	kinesin family member 2B	84643	NM_032559	s39236	CACCAUGGGUGGAGACUUUtt	0.661513	0.0219428	0.0126687
KIF2B	3	kinesin family member 2B	84643	NM_032559	s39237	GCAAGAAGAUUGACCUGGAtt	0.808693	0.00874426	0.0050485
KIF3B	1	kinesin family member 3B	9371	NM_004798	s17928	GGAUAUAAGAGACCAUUGAtt	0.819002	0.0879132	0.0507567	2
KIF3B	2	kinesin family member 3B	9371	NM_004798	s17929	CUAACUCAUUUGACCAUAUtt	0.730727	0.0110954	0.00640593
KIF3B	3	kinesin family member 3B	9371	NM_004798	s17930	GGUCAGGGCUUCUUACUUAtt	0.947893	0.0537994	0.0310611
KIF4B	1	kinesin family member 4B	285643	XM_942126	s49994	CCAGUGUGCUCAGACGUAAtt	0.954236	0.0720798	0.0416153	2
KIF4B	2	kinesin family member 4B	285643	XM_942126	s49993	GACUCAGAACGACAACCAAtt	0.777371	0.0494977	0.0285775
KIF4B	3	kinesin family member 4A	285643	XM_942126	s49994	CCAGUGUGCUCAGACGUAAtt	0.889092	0.095573	0.0551791
KIF7	1	kinesin family member 7	374654	NM_198525	s51568	GGAUAAACCAGGAACUGAAtt	0.793118	0.000910071	0.00052543	1
KIF7	2	kinesin family member 7	374654	NM_198525	s51569	GCAAGUAUUUUGACAAGGUtt	NaN	NaN	NaN
KIF7	3	kinesin family member 7	374654	NM_198525	s51570	CCGUUACCCUUGACCUGGAtt	NaN	NaN	NaN
LIMS1	1	similar to LIM and senescent cell antigen-like domains 1	3987	NM_004987	s199044	GGCCUGGCGUAUUGUGAAAtt	0.914917	0.076443	0.0441344	0
LIMS1	2	LIM and senescent cell antigen-like domains 1	3987	NM_004987	s8194	CCACUGCAAUCGUGUUAUAtt	0.96166	0.0863889	0.0498767
LIMS1	3	LIM and senescent cell antigen-like domains 1	3987	NM_004987	s8195	CCAGCUAUUUGGUGAUGUUtt	NaN	NaN	NaN
MAPK8IP1	1	mitogen-activated protein kinase 8 interacting protein 1	9479	NM_005456	s18173	AGCUUACAGUGCAAAGACAtt	0.774089	0.013368	0.007718	3
MAPK8IP1	2	mitogen-activated protein kinase 8 interacting protein 1	9479	NM_005456	s18174	GGAGAUCACUGAUGAGUGUtt	0.845587	0.0370372	0.0213835
MAPK8IP1	3	mitogen-activated protein kinase 8 interacting protein 1	9479	NM_005456	s18175	AAGACGAACUUGAGCUGGAtt	0.891201	0.0368092	0.0212518
MAPRE2	1	microtubule-associated protein, RP/EB family, member 2	10982	NM_014268	s225463	CUGCAUUAGUUUGAAGAAAtt	NaN	NaN	NaN	1
MAPRE2	2	microtubule-associated protein, RP/EB family, member 2	10982	NM_014268	s21621	CAAGCAUCAUUUAAGCGAAtt	0.815675	0.0960762	0.0554696
MAPRE2	3	microtubule-associated protein, RP/EB family, member 2	10982	NM_014268	s21622	CAUCAUUUAAGCGAAUGAAtt	0.927266	0.0363638	0.0209947
MYO18B	1	myosin XVIIIB	84700	NM_032608	s39356	GAGAGAAGCUGGUAUCUCAtt	0.95154	0.028899	0.0166848	1
MYO18B	2	myosin XVIIIB	84700	NM_032608	s39357	GAAUGUCUCUAAGGACGUAtt	0.907036	0.0880761	0.0508507
MYO18B	3	myosin XVIIIB	84700	NM_032608	s39358	GCCGAAAAGAGAUGGAUAAtt	0.96382	0.0764118	0.0441164
MYO3A	1	myosin IIIA	53904	NM_017433	s28794	CAGUGUAAUUAGGCAACUAtt	0.784674	0.244061	0.140909	3
MYO3A	2	myosin IIIA	53904	NM_017433	s28795	GGAUACUUUUUGCUAACUUtt	0.912992	0.0716992	0.0413956
MYO3A	3	myosin IIIA	53904	NM_017433	s28796	GGAGCAACUUGGUAGUAUAtt	0.859143	0.0175826	0.0101513
MYO6	1	myosin VI	4646	NM_004999	s9211	CCAAGAUGAUCUUCGAGUAtt	0.921777	0.0540017	0.0311779	2
MYO6	2	myosin VI	4646	NM_004999	s9212	GGAGCAAGCUUUAUUCGUUtt	0.771001	0.084586	0.0488357
MYO6	3	myosin VI	4646	NM_004999	s9213	GGACCAAGAUGAUCUUCGAtt	0.909126	0.0830048	0.0479229
NCK2	1	NCK adaptor protein 2	8440	NM_001004720	s16020	GAAUCUCACAAUUAUGUAUtt	0.784318	0.0528668	0.0305226	2
NCK2	2	NCK adaptor protein 3	8440	NM_001004720	s59288	GCCGAUACGUUUGCUGAUAtt	0.831923	0.127765	0.0737651
NCK2	3	NCK adaptor protein 4	8440	NM_001004720	s59289	UGAACUUCUUUAUAGUUUAtt	0.913335	0.126128	0.0728199
PFN2	1	profilin 2	5217	NM_002628	s10378	GUCUAUACGUCGAUGGUGAtt	0.768974	0.0793617	0.0458195	3
PFN2	2	profilin 2	5217	NM_002628	s10379	GAGGCACACUUAACAAGAAtt	0.836002	0.0150986	0.00871717
PFN2	3	profilin 2	5217	NM_002628	s10380	GGGAAGGUUUCUUUACCAAtt	0.877604	0.157909	0.0911688
PIK3CA	1	phosphoinositide-3-kinase, catalytic, alpha polypeptide	5290	NM_006218	s10520	GACUAGCUAGAGACAAUGAtt	0.78419	0.0610164	0.0352278	1
PIK3CA	2	phosphoinositide-3-kinase, catalytic, alpha polypeptide	5290	NM_006218	s10521	GUAAUUACCCAGAUCCUAUtt	0.944391	0.0617187	0.0356333
PIK3CA	3	phosphoinositide-3-kinase, catalytic, alpha polypeptide	5290	NM_006218	s10522	GGUGCACUGCAGUUCAACAtt	0.917318	0.0837113	0.0483307
PLS3	1	plastin 3 (T isoform)	5358	NM_005032	s10687	CGGAUUCAUUUGUGACUAUtt	0.702874	0.104915	0.0605729	2
PLS3	2	plastin 3 (T isoform)	5358	NM_005032	s10688	CAGUUAUAUGAACGAAUUAtt	0.788625	0.104644	0.0604162
PLS3	3	plastin 3 (T isoform)	5358	NM_005032	s10689	GGUGAACCACGGAUAGAUAtt	0.915069	0.0665339	0.0384133
RHOH	1	ras homolog gene family, member H	399	NM_004310	s1598	AACCAUAACUCAUUCCUGAtt	0.932776	0.172965	0.0998613	1
RHOH	2	ras homolog gene family, member H	399	NM_004310	s1599	GAACAAGUGGAUUGGUGAAtt	0.763181	0.14858	0.0857828
RHOH	3	ras homolog gene family, member H	399	NM_004310	s1600	ACGUGGUGCUGAUGUGCUAtt	0.939107	0.0571706	0.0330075
SDCBP	1	syndecan binding protein (syntenin)	6386	NM_001007067	s12641	GCAUAAGGAUAGCACUGGAtt	0.904074	0.0708988	0.0409335	2
SDCBP	2	syndecan binding protein (syntenin)	6386	NM_001007067	s12642	CGAUUACCAUGCAUAAGGAtt	0.930531	0.051374	0.0296608
SDCBP	3	syndecan binding protein (syntenin)	6386	NM_001007067	s12643	GGAGAGAAGAUUACCAUGAtt	0.877519	0.107509	0.0620704
TPPP	1	tubulin polymerization promoting protein	11076	NM_007030	s223188	GCAGGCAACUAACACGGAAtt	0.878562	0.0452004	0.0260965	3
TPPP	2	tubulin polymerization promoting protein	11076	NM_007030	s21833	GGUCGAAGCUGUGCAAGGAtt	0.705954	0.0928849	0.0536271
TPPP	3	tubulin polymerization promoting protein	11076	NM_007030	s21832	GGACCAUCACCUUUGAGCAtt	0.818196	0.070825	0.0408908
TUBB	1	tubulin, beta class I	203068	NM_178014	s284	GCAAGAUCCGAGAAGAAUAtt	NaN	NaN	NaN	2
TUBB	2	tubulin, beta class I	203068	NM_178014	s285	CCACGUCUCCAUUUCUUUAtt	0.682516	0.0816695	0.0471519
TUBB	3	tubulin, beta class I	203068	NM_178014	s283	GCACUCUCCUUAUCAGCAAtt	0.866368	0.0476915	0.0275347
TUBB1	1	tubulin, beta 1	81027	NM_030773	s37478	GGGAUGGACAUAAACGAAUtt	0.897582	0.0316618	0.0182799	1
TUBB1	2	tubulin, beta 1	81027	NM_030773	s37479	CAGUCUUGGUGGACCUAGAtt	0.938677	0.0799255	0.046145
TUBB1	3	tubulin, beta 1	81027	NM_030773	s37480	CAUUCGAUCUAGCAAAUUAtt	1.02353	0.0870492	0.0502579
TUBB2A	1	tubulin, beta 2A	7280	NM_001069	s14501	UCCUCUAAAAAUUACAGUAtt	0.84854	0.0592612	0.0342144	1
TUBB2A	2	tubulin, beta 2A	7280	NM_001069	s224758	CAAGCAUGGUCUUUCUACUtt	1.00322	0.0497691	0.0287342
TUBB2A	3	tubulin, beta 2A	7280	NM_001069	s14500	GUAUUGUCUGUGAAGGUAUtt	0.914513	0.115862	0.0668927
VIL1	1	villin 1	7429	NM_007127	s14792	CAAGUGGAGUAACACCAAAtt	0.964767	0.0578763	0.0334149	1
VIL1	2	villin 1	7429	NM_007127	s14793	GGAGUAACACCAAAUCCUAtt	NaN	NaN	NaN
VIL1	3	villin 1	7429	NM_007127	s14794	CAGUCUUGCUGCUAUCUAUtt	0.844584	0.166145	0.0959241
WIPF3	1	WAS/WASL interacting protein family, member 3	644150	NM_001080529	s55574	GAUCGAGAGUUCUAAAGGAtt	0.832265	0.0272702	0.0157444	2
WIPF3	2	WAS/WASL interacting protein family, member 3	644150	NM_001080529	s55575	GGUUCUUAGUGACAAGGCAtt	0.643478	0.100941	0.0582783
WIPF3	3	WAS/WASL interacting protein family, member 3	644150	NM_001080529	s55576	GCAGAUCGAGAGUUCUAAAtt	0.965635	0.0365732	0.0211156
cut-off	LOWER (2SD)						0.91309
cut-off	LOWER (3SD)						0.869636
