# Supplementary material for: A systematic High-Content Screening microscopy approach reveals key roles for Rab33b, OATL1 and Myo6 in nanoparticle trafficking in HeLa cells
Source: Sci Rep. 2016 Jul 4;6:28865. doi: 10.1038/srep28865 (PMC4931513; doi:10.1038/srep28865)
Supplement: Supplementary Table 4 [file srep28865-s4.xls]

## Sheet: Sheet1
Gene Symbol	GENE ID	RefSeq Accession Number	GI Number	Pool Catalog Number	Duplex Catalog Number_1	Sequence_1	Duplex Catalog Number_2	Sequence_2	Duplex Catalog Number_3	Sequence_3	Duplex Catalog Number_4	Sequence_4	mean LAMP1-associated ratio (n=3)	SD	SEM	mean LAMP1 intensity (n=3)	SD	SEM
NEG													1	0.0445179	0.0257024	1	0.151297	0.0873515
RAB26	25837	NM_014353	46361977	M-008793-01	D-008793-01	GGAACAAAGUUCUGGACGU	D-008793-03	AUGAUUACGUUAAGAGGGA	D-008793-04	GUGUGAAGGUGAAGCUGCA	D-008793-17	CCUGUCUGCUGGUGCGAUU	1.05678	0.065343	0.0377258	1.21659	0.0535579	0.0309217
RAB43	339122	NM_198490	50234888	M-028161-01	D-028161-01	UAUGCGGGCUCCAACAUUG	D-028161-02	CCACGGAGCUCAUCAUGCG	D-028161-03	GCAAGGACAUCGGAGAAGG	D-028161-04	GCAAGCGGGUCAAGCUGCA	1.04349	0.0586786	0.0338781	1.12276	0.144041	0.0831623
RAB30	27314	NM_014488	34147670	M-008269-01	D-008269-01	GCAACAAGGUCAUCACUGU	D-008269-03	GAAACUCUUCCUUGACUUA	D-008269-04	CAAUGUAUCCUCACCCUUA	D-008269-17	CAAGAGAGAUUUCGGUCCA	1.03965	0.0689163	0.0397888	1.30452	0.264158	0.152512
RAB2	5862	NM_002865	4506364	M-010533-01	D-010533-01	GAAGGAGUCUUUGACAUUA	D-010533-03	GAUAUUACACGGAGAGAUA	D-010533-05	CGAAUGAUAACUAUUGAUG	D-010533-06	UGACCUUACUAUUGGUGUA	1.01801	0.0875089	0.0505233	0.84319	0.128763	0.0743412
RAB27A	5873	NM_004580	34485707	M-004667-00	D-004667-01	GAGCAAAGUUUCCUCAAUG	D-004667-02	GGAGAGGUUUCGUAGCUUA	D-004667-03	CCAGUGUACUUUACCAAUA	D-004667-04	CGACAGCGUUCUUCAGAGA	1.01721	0.053742	0.0310279	1.01876	0.236151	0.136342
RAB1B	81876	NM_030981	116014337	M-008958-01	D-008958-01	CCAGCGAGAACGUCAAUAA	D-008958-02	GCGCCAAGAAUGCCACCAA	D-008958-03	GACCAUGGCUGCUGAAAUC	D-008958-04	CAGCCAAGGAGUUUGCAGA	1.01503	0.0768038	0.0443427	1.13353	0.183097	0.105711
RAB2B	84932	NM_032846	21361883	M-010370-00	D-010370-01	GGACUUAUAUUCAUGGAAA	D-010370-02	GCGGAACUCUCGUGACAUA	D-010370-03	GCUUAUCUCUUCAAGUAUA	D-010370-04	GCAGGGAUGUGAAGAGAGA	1.00598	0.061161	0.0353113	1.21057	0.16419	0.0947951
RAB15	376267	NM_198686	38371738	M-031564-00	D-031564-01	GGCAUGGACUUCUAUGAAA	D-031564-02	UCACAAAGCAGUACUAUCG	D-031564-03	CAGAAGGCGUCCAGAAGAU	D-031564-04	CCAUCGGUGUUGACUUUAA	1.001	0.100867	0.0582358	1.1454	0.042775	0.0246962
RAB5B	5869	NM_002868	33943097	M-004010-01	D-004010-01	GAAAGUCAAGCCUGGUAUU	D-004010-03	GCUAUGAACGUGAAUGAUC	D-004010-04	CAAGCCUGGUAUUACGUUU	D-004010-05	ACAAACGUAUGGUGGAGUA	0.999143	0.0632775	0.0365333	1.01832	0.111892	0.0646011
RAB27B	5874	NM_004163	21314628	M-004228-00	D-004228-01	CAACAGAGCUUCUUAAAUG	D-004228-02	GGAACUGGCUGACAAAUAU	D-004228-03	GCAAAUGCUUAUUGUGAAA	D-004228-04	GGGAACUGGCUGACAAAUA	0.995868	0.0743939	0.0429514	1.04745	0.182213	0.105201
RAB37	326624	NM_175738	54859694	M-008933-02	D-008933-01	UCACUGAGAUUCAUGAGUA	D-008933-02	UGGCAUGAAUGUGGAGUUA	D-008933-04	GAUCCGAGACUAUGUAGAG	D-008933-05	GCGGAUAUGAGCAGCGAAA	0.994096	0.0759957	0.0438762	1.31227	0.404341	0.233446
RAB24	53917	NM_130781	96975134	M-008828-01	D-008828-01	CAGCAGGCUCUGAGCGCUA	D-008828-02	GGACUGUGACAUUAGGUAU	D-008828-03	ACAUUAGGUAUUUGGGACA	D-008828-04	GCUAUGAGGCCAUGAGUAG	0.993585	0.0689009	0.0397799	1.17142	0.177289	0.102358
RAB39	54734	NM_017516	39930370	M-026511-00	D-026511-01	UGAUUUAGCUUCACAACGU	D-026511-02	CAGGAGCGGUUCAGAUCAA	D-026511-03	GUGAAAGAUUGGCUAGAAG	D-026511-04	AAUCUUGACGAGAGACAUA	0.981349	0.0437821	0.0252776	0.99064	0.180132	0.103999
RAB21	23011	NM_014999	141803439	M-009450-01	D-009450-01	GGAGAGACAUGUUUCCAUU	D-009450-02	GAGUAAACCUUGCCAUAUG	D-009450-03	CUACAGAGAUUCAAAUGGA	D-009450-04	CAAGAGAGAUUCCAUGCAU	0.97698	0.0462822	0.026721	1.25579	0.230713	0.133202
RAB28	9364	NM_004249	141802626	M-008582-02	D-008582-01	GAGCAUAUGCGAACAAUAA	D-008582-02	GGUAUACUGUGGUGAAGAA	D-008582-03	GAAUGUUACCCUUCAAAUU	D-008582-18	GUACAAACAAACUAUAGGA	0.971761	0.0644352	0.0372017	1.03487	0.188659	0.108922
RAB3C	115827	NM_138453	34147545	M-008520-00	D-008520-01	UGAGCGAGGUCAACAUUUA	D-008520-02	CAAGAUUGGUCAACUCAAA	D-008520-03	UGGGAUCGAUUUCAAAGUA	D-008520-04	GAAAGACUCCUCUGAUCAG	0.971637	0.0930696	0.0537337	0.85803	0.0487006	0.0281173
RAB8B	51762	NM_016530	62865646	M-008744-01	D-008744-01	GCAAUUGACUAUGGGAUUA	D-008744-02	GAUCAAAGAAGACCAGUUU	D-008744-03	AGAACUAGAUGGAAAGAAA	D-008744-04	UGACAAAACUCAACAGAAA	0.969474	0.0799779	0.0461752	1.17645	0.179521	0.103646
RAB1A	5861	NM_004161	41350195	M-008283-01	D-008283-01	GAACAAUCACCUCCAGUUA	D-008283-02	CAAUCAAGCUUCAAAUAUG	D-008283-04	GGAAACCAGUGCUAAGAAU	D-008283-05	CAGCAUGAAUCCCGAAUAU	0.967335	0.0673712	0.0388968	0.896092	0.158987	0.0917914
RAB41	347517	NM_001032726	74096428	M-031575-02	D-031575-01	GGAAUUGACUUCUUGUCUA	D-031575-02	GGAGACAGAUAAGUGGGUA	D-031575-03	CCUAAUUCCUAGCUACAUU	D-031575-04	UUGCAGUGGUUGUCUAUGA	0.966203	0.0297313	0.0171654	1.16461	0.25658	0.148137
RAB6A	5870	NM_002869	38679893	M-008975-01	D-008975-01	GAGAAGAUAUGAUUGACAU	D-008975-04	GAGCAACCAGUCAGUGAAG	D-008975-05	AAGCAGAGAAGAUAUGAUU	D-008975-06	CCAAAGAGCUGAAUGUUAU	0.965828	0.0621117	0.0358602	1.02967	0.251406	0.145149
RAB8A	4218	NM_005370	16933566	M-003905-00	D-003905-01	GAAUUAAACUGCAGAUAUG	D-003905-02	GAACAAGUGUGAUGUGAAU	D-003905-03	GAACUGGAUUCGCAACAUU	D-003905-04	GAAGACCUGUGUCCUGUUC	0.964323	0.0593524	0.0342671	1.23541	0.154753	0.0893466
RAB3A	5864	NM_002866	34147654	M-009668-01	D-009668-01	GUUCAAGAUUCUCAUCAUC	D-009668-04	CCACAGACUCGCGCUAUGG	D-009668-05	UCAAGACCAUCUAUCGCAA	D-009668-06	GAAGAUGUCCGAGUCGUUG	0.962042	0.0834634	0.0481876	1.09552	0.270065	0.155922
RAB25	57111	NM_020387	116812566	M-010366-02	D-010366-01	UAACCAAGCACCAGACCUA	D-010366-02	GCCCUGGACUCUACCAAUG	D-010366-05	GCGAAGGUGUCCAAGCAGA	D-010366-18	CCACUGAGGAGGCCCGAAU	0.961316	0.0576019	0.0332565	1.30816	0.179452	0.103607
RAB35	11021	NM_006861	38016920	M-009781-00	D-009781-01	GAUGAUGUGUGCCGAAUAU	D-009781-02	GACGGAAGAUGCCUACAAA	D-009781-03	GAAGAACAGUAAACGAAAG	D-009781-04	GCAGCUACAUCACCACGAU	0.960552	0.0647515	0.0373843	1.09517	0.172207	0.0994237
RAB31	11031	NM_006868	33589860	M-010065-02	D-010065-02	GGAACGGUUUCAUUCAUUG	D-010065-03	CAGCUGUUAUCGUGUAUGA	D-010065-04	CAACAUCAGCCCUACUAUU	D-010065-18	GAGAAUGGGCUCCGAUGAA	0.956373	0.0393576	0.0227231	1.12112	0.19579	0.11304
RAB18	22931	NM_021252	34222129	M-010824-00	D-010824-01	CAAGAGAGGUUUAGAACAU	D-010824-02	CAAUAGGUGUUGACUUUAA	D-010824-03	GAAAGUGAGAACCAGAAUA	D-010824-04	ACGAAAGCAUUCCAUGUUA	0.956263	0.0641713	0.0370493	1.26527	0.351799	0.203111
RAB14	51552	NM_016322	19923482	M-009934-00	D-009934-01	GCUCUUAUGGUCUAUGAUA	D-009934-02	CAAGGAAUCUCACCAAUCC	D-009934-03	GUACAAGAAUAAUCGAAGU	D-009934-04	CACCAUACAACUACUCUUA	0.954182	0.087837	0.0507127	1.17325	0.0635852	0.0367109
RAB12	201475	NM_001025300	106507163	M-023375-01	D-023375-01	GAAGCAAGUGCCAAGGAUA	D-023375-02	AGGAAUGAGUUGUCCAAUA	D-023375-03	GAGAGAUUCAACAGCAUUA	D-023375-04	UCACUAAGAAGGAGACAUU	0.949309	0.0813733	0.0469809	1.00463	0.305941	0.176635
RAB23	51715	NM_016277	34485713	M-009789-00	D-009789-01	GAACUAACGCAUUCAAGUA	D-009789-02	CAAGUAUGAUUCAGCGAUA	D-009789-03	GAGCGACAAAUUCAAGUUA	D-009789-04	GAAAGUAGUAGCCGAAGUG	0.946998	0.0330532	0.0190833	1.22433	0.30213	0.174435
RAB40A	142684	NM_080879	56550076	M-008924-02	D-008924-01	GCAAACCGCUGGUCUUUCG	D-008924-02	GGUAUGGAUCGAUGGAUUA	D-008924-03	CGACCAGGCCUAUGACUUC	D-008924-05	GGGUAUGGAUCGAUGGAUU	0.94676	0.0121033	0.00698785	1.05856	0.108211	0.0624759
RAB17	64284	NM_022449	141803349	M-006474-01	D-006474-01	UGUCGGAGGUGUUCAAUAC	D-006474-02	ACGCUGCGCUUCUGGUGUA	D-006474-03	AAGAACGACUUCAAGAGUA	D-006474-04	CCACCUCUCUGAAGCUUGA	0.946417	0.0746341	0.04309	0.955951	0.159246	0.091941
RAB10	10890	NM_016131	142365829	M-010823-01	D-010823-01	GAAAGAAGAUCAAGCUACA	D-010823-02	GGAAUAGACUUCAAGAUCA	D-010823-03	CAAUGAAGAUGUGGAAAGA	D-010823-04	GCAAGGGAGCAUGGUAUUA	0.946169	0.0598194	0.0345367	1.20985	0.268643	0.155101
RAB19B	401409	NM_001008749	56847627	M-028859-03	D-028859-01	GCAACAGCCUGCACCUAUA	D-028859-02	GAAAUAUGGAGCUGCAAAU	D-028859-03	GUUCAAGAUUAUCCUCAUU	D-028859-04	GAACACGAUUGGAGUGGAC	0.943188	0.0652649	0.0376807	0.946184	0.105158	0.060713
RAB9B	51209	NM_016370	7705962	M-010055-00	D-010055-01	GGAGGUAGAUGGACGCUUU	D-010055-02	GGAUUACCCUUAUUUAGAA	D-010055-03	GUAACAAGGUAGACAAAGA	D-010055-04	UGAAGGACCCUGAGCAUUU	0.940729	0.0421799	0.0243526	1.08937	0.0688709	0.0397627
RAB38	23682	NM_022337	11641236	M-010059-00	D-010059-01	GCAAAUGAGUGUGACCUAA	D-010059-02	GAACAAUGGCCUCAAGAUG	D-010059-03	GGAUAUCGCAGGUCAAGAA	D-010059-04	GGAGCACGGUUUCGUAGGA	0.939224	0.024155	0.0139459	1.16331	0.453496	0.261826
RAB22A	57403	NM_020673	34577103	M-019214-00	D-019214-01	GUAGGUAAAUCGAGUAUUG	D-019214-02	GGACUACGCCGACUCUAUU	D-019214-03	CCUUAGCACCAAUGUACUA	D-019214-04	CGCGAUAAACAUAAAUGAA	0.935395	0.0478071	0.0276014	0.980509	0.123203	0.0711314
RAB11A	8766	NM_004663	34485712	M-004726-02	D-004726-01	GUAGGUGCCUUAUUGGUUU	D-004726-02	GCAACAAUGUGGUUCCUAU	D-004726-03	CAAGAGCGAUAUCGAGCUA	D-004726-06	GGAGUAGAGUUUGCAACAA	0.934673	0.0532403	0.0307383	1.08397	0.173871	0.100384
RAB20	55647	NM_017817	8923400	M-008317-00	D-008317-01	GUGGAUAUAUCCAGUCAUA	D-008317-02	GAGCAAAUGUGCUUUGAGA	D-008317-03	AUAAAAAGAUCCUCAAGUA	D-008317-04	GGGACAUGAACGUGGGGAA	0.930871	0.0914478	0.0527974	1.12197	0.143411	0.0827983
RAB4B	53916	NM_016154	82659106	M-008780-03	D-008780-01	GCACUAUCCUCAACAAGAU	D-008780-04	AGAAUGAGCUGAUGUUCCU	D-008780-20	GGUGAUUGGCAGUGCAGGA	D-008780-21	UCAGUGACGCGGAGUUAUU	0.928476	0.0803392	0.0463839	1.06919	0.284252	0.164113
RAB40B	10966	NM_006822	5803162	M-008353-00	D-008353-01	CGGCAUUGAUCGAUGGAUU	D-008353-02	CGGUGCACCUGGUGGACAA	D-008353-03	CGGCGGGCAUCGACUACAA	D-008353-04	GGUCUAUGACAUUGCGAAC	0.928055	0.0382274	0.0220706	1.47603	0.158336	0.0914152
RAB32	10981	NM_006834	142356996	M-009920-02	D-009920-01	AAAGUGAUCUGGAUAGUAA	D-009920-02	UCAAGAAGUUCCACAUUUG	D-009920-03	CAACAUGACCCGAGUAUAC	D-009920-05	CUGCAAAGGAUAACAUAAA	0.920571	0.0570205	0.0329208	1.37631	0.292503	0.168877
RAB9A	9367	NM_004251	34147553	M-004177-01	D-004177-01	GGGAAGAGUUCACUUAUGA	D-004177-03	GUAACAAGAUUGACAUAAG	D-004177-04	GGAAGUGGAUGGACAUUUU	D-004177-05	CAACGGCGACUAUCCUUAU	0.913594	0.0413796	0.0238905	1.05921	0.0401826	0.0231995
RAB3D	9545	NM_004283	18677727	M-010822-02	D-010822-03	GUUCAAACUGCUACUGAUA	D-010822-04	GUACUGUGGGCAUCGAUUU	D-010822-05	GGACGAACGUGUUGUGCCU	D-010822-18	CGGCAGGGACUGUGAUCGA	0.911311	0.0819463	0.0473117	1.09265	0.122037	0.0704582
RAB5A	5868	NM_004162	31543538	M-004009-00	D-004009-01	GCAAGCAAGUCCUAACAUU	D-004009-02	GGAAGAGGAGUAGACCUUA	D-004009-03	AGGAAUCAGUGUUGUAGUA	D-004009-04	GAAGAGGAGUAGACCUUAC	0.903997	0.0843976	0.048727	1.26092	0.205504	0.118648
RAB11B	9230	NM_004218	141803544	M-004727-02	D-004727-02	CGAGUACGACUACCUAUUC	D-004727-03	GACAGAAGCCCAACAAGCU	D-004727-04	GGAUUCCACUAACGUAGAG	D-004727-05	UAACGUAGAGGAAGCAUUC	0.901527	0.010948	0.00632084	1.39475	0.15745	0.090904
RAB13	5872	NM_002870	34850075	M-008389-00	D-008389-01	GGAAGAAGAUCAAACUACA	D-008389-02	GAGGACAACUUCAACAACA	D-008389-03	CAAGAGCGGUUCAAGACAA	D-008389-04	GUACUGACCUGAAAACUUG	0.900606	0.0428541	0.0247418	1.18754	0.067723	0.0390999
RAB6B	51560	NM_016577	96975096	M-008548-02	D-008548-02	GGAAGACGUCUCUGAUUAC	D-008548-04	GGAAUCCACUGAGAAAAUU	D-008548-18	AAACAUAGCCCACGGGAAU	D-008548-19	GCGCCAAAGAACUGAGCGU	0.895245	0.0109386	0.00631539	1.21396	0.123726	0.0714332
RAB40C	57799	NM_021168	18373307	M-010368-00	D-010368-01	GCAGUCCGGUGAAGAGCUA	D-010368-02	CAGAACUGCUCGCGGAGUA	D-010368-03	GUAACGGGAUCGACUACAA	D-010368-04	GCGCGUACGCAGAGAAGAA	0.890144	0.0546358	0.031544	1.32853	0.287864	0.166199
RAB39B	116442	NM_171998	64762487	M-008558-01	D-008558-01	CAGAAGAGGUUGUCAAAUC	D-008558-02	GAAUGUCCAUGAGUGGUUA	D-008558-03	GUUCAGCCCUACCAAAUUG	D-008558-04	GGUCUUCUCUUAUUUGACA	0.889723	0.0326452	0.0188477	1.10567	0.248431	0.143432
RAB4A	5867	NM_004578	19923259	M-008539-01	D-008539-01	GAAAGAAUGGGCUCAGGUA	D-008539-03	GUUAACAGAUGCCCGAAUG	D-008539-04	UUAGAAGCCUCCAGAUUUG	D-008539-05	UACAAUGCGCUUACUAAUU	0.887912	0.0688924	0.0397751	0.978115	0.139565	0.0805779
RAB5C	5878	NM_004583	41393544	M-004011-01	D-004011-02	GCAAUGAACGUGAACGAAA	D-004011-04	GGACAGGAGCGGUAUCACA	D-004011-05	UCAUUGCACUCGCGGGUAA	D-004011-06	CAACACAGAUACAUUUGCA	0.886085	0.0502126	0.0289903	1.22843	0.2115	0.12211
RAB34	83871	NM_031934	31543536	M-009735-00	D-009735-01	AGACUUGCCUCAUUAAUAG	D-009735-02	AGAAGAAGCCCACAUGUUG	D-009735-03	CAGGAGAGGUUCAAAUGCA	D-009735-04	AGAAUGACCCUUCCAGUGU	0.886042	0.0629435	0.0363404	1.02207	0.245132	0.141527
RAB3B	5865	NM_002867	19923749	M-008825-00	D-008825-01	GCCAUGGGCUUCAUUCUGA	D-008825-02	CUACUCAGAUCAAGACCUA	D-008825-03	AAGGAGAACAUCAGUGUAA	D-008825-04	CUGAUUCGCUGGACACAGA	0.875976	0.0342049	0.0197482	1.16723	0.163044	0.0941337
RAB7B	338382	NM_177403	38490536	M-018225-00	D-018225-01	UCACCGACCUGGAGUCUUU	D-018225-02	UACCAGAGCAUCUUAGAAA	D-018225-03	UAUCAUAUUGGGUGACACA	D-018225-04	GAGCCAUUGGUGUGGGAAA	0.875537	0.0179232	0.010348	1.3304	0.167117	0.0964851
RAB7	7879	NM_004637	34147512	M-010388-00	D-010388-01	CUAGAUAGCUGGAGAGAUG	D-010388-02	GUACAAAGCCACAAUAGGA	D-010388-03	AAACGGAGGUGGAGCUGUA	D-010388-04	CGAAUUUCCUGAACCUAUC	0.833086	0.0819519	0.047315	1.23587	0.258647	0.14933
RAB36	9609	NM_004914	31795534	M-009553-00	D-009553-01	AGGAGAAGUUCAAGUGCAU	D-009553-02	GGGUGGACUUUGAAAUUGA	D-009553-03	CCGAGACCCAGGAGAGCAA	D-009553-04	ACUUUGAAAUUGAGCGCUU	0.829534	0.0519761	0.0300084	1.2002	0.252437	0.145744
RAB33B	83452	NM_031296	13786128	M-008909-02	D-008909-01	CACAAACCAUUAAUGCUUA	D-008909-04	GAUAGAAGAAUGCAAACAA	D-008909-05	GAUAUACCACGGAUUCUUG	D-008909-18	GGUGGAUUUCCGAGAACGA	0.827646	0.0145657	0.00840951	1.24159	0.259475	0.149808
RAB33A	9363	NM_004794	34485717	M-008206-00	D-008206-01	GCGAGAAGAUCAAGGUUCA	D-008206-02	GUGCUUGGCUUGCCGAUUG	D-008206-03	GCAUUACUACCGCAACGUA	D-008206-04	AGAAAUCCCUGCUGUAUCG	0.822687	0.0641804	0.0370546	1.15677	0.215472	0.124403
cut-off	LOWER (2SD)												0.910964			0.697405
cut-off	LOWER (3SD)												0.866446			0.546108
