# Supplementary material for: A systematic High-Content Screening microscopy approach reveals key roles for Rab33b, OATL1 and Myo6 in nanoparticle trafficking in HeLa cells
Source: Sci Rep. 2016 Jul 4;6:28865. doi: 10.1038/srep28865 (PMC4931513; doi:10.1038/srep28865)
Supplement: Supplementary Table 5 [file srep28865-s5.xls]

## Sheet: Sheet1
Gene Symbol	sequence #	Gene ID	RefSeq Accession Number	siRNA ID	Sense siRNA Sequence	mean LAMP1-associated ratio (n=3)	SD	SEM
SiSel_NC1	negative control	0	0	s813	UAACGACGCGACGACGUAAtt	1	0.0375264	0.0216659
INCENP	transfection efficiency control	3619	NM_001040694	s7424	AGUCCUUUAUUAAGCGCAAtt	NaN	NaN	NaN
RAB7	1	7879	NM_004637	s15442	GCUGCGUUCUGGUAUUUGAtt	0.906889	0.0791912	0.045721
RAB7	2	7879	NM_004637	s15443	GCUAGUCACAAUGCAGAUAtt	1.05482	0.0732636	0.0422988
RAB33A	1	9363	NM_004794	s17907	GCAUUACUACCGCAACGUAtt	0.901499	0.126518	0.0730451
RAB33A	2	9363	NM_004794	s17908	GAUUCGCAUCUUCAAAAUAtt	0.997189	0.0635806	0.0367083
RAB33B	1	83452	NM_031296	s37938	GAACGAUUCAGAAAGAGCAtt	0.880467	0.107212	0.0618989
RAB33B	2	83452	NM_031296	s37939	CACGGAUUCUUGUUGGAAAtt	1.0211	0.0627211	0.036212
RAB36	1	9609	NM_004914	s18461	AGAAUGUUUUUGAUCGAGAtt	1.03225	0.0583197	0.0336709
RAB36	2	9609	NM_004914	s18462	CCACAGGUUUUGCAAGAAUtt	0.956626	0.0622598	0.0359457
cut-off	LOWER (2SD)					0.924947
cut-off	LOWER (3SD)					0.887421
